# Supplementary material for: PCSK9 loss of function is protective against extra-coronary atherosclerotic cardiovascular disease in a large multi-ethnic cohort
Source: PLoS One. 2020 Nov 9;15(11):e0239752. doi: 10.1371/journal.pone.0239752 (PMC7652310; doi:10.1371/journal.pone.0239752)
Supplement: S1 File — (XLSX) [file pone.0239752.s001.xlsx]

## Sheet: Table 1 Atherosclerotic Phenos
Phenotype	Code Type	Code	Code Description
IS	ICD9	433.x1	Occlusion and Stenosis of Precerebral Arteries
IS	ICD9	434	Occlusion of Cerebral Arteries
IS	ICD9	436	Acute, but ill-defined, cerebrovascular disease
AAA	ICD9	441.4	Abdominal aortic aneurysm without mention of rupture
AAA	ICD9	441.3	Adominal aortic aneurysm, ruptured
CHD	ICD9	410	Acute myocardial infarction
CHD	ICD10	I21	Acute myocardial infarction
CHD	ICD10	I22	Subsequent ST elevation (STEMI) and non-ST elevation (NSTEMI) myocardial infarction
CHD	ICD9	0.66	Percutaneous transluminal coronary angioplasty [PTCA] or coronary atherectomy
CHD	ICD9	36	Operations On Vessels Of Heart
CHD	ICD9	36.01	Single vessel percutaneous transluminal coronary angioplasty [PTCA] or coronary atherectomy without mention of thrombolytic agent
CHD	ICD9	36.02	Single vessel percutaneous transluminal coronary angioplasty [PTCA] or coronary atherectomy with mention of thrombolytic agent
CHD	ICD9	36.03	Open chest coronary artery angioplasty
CHD	ICD9	36.04	Intracoronary artery thrombolytic infusion
CHD	ICD9	36.05	Multiple vessel percutaneous transluminal coronary angioplasty [PTCA] or coronary atherectomy performed during the same operation, with or without mention of thrombolytic agent
CHD	ICD9	36.06	Insertion of non-drug-eluting coronary artery stent(s)
CHD	ICD9	36.07	Insertion of drug-eluting coronary artery stent(s)
CHD	ICD9	36.09	Other removal of coronary artery obstruction
CHD	ICD9	36.1	Bypass Anastomosis For Heart Revascularization
CHD	ICD9	36.11	(Aorto)coronary bypass of one coronary artery
CHD	ICD9	36.12	(Aorto)coronary bypass of two coronary arteries
CHD	ICD9	36.13	(Aorto)coronary bypass of three coronary arteries
CHD	ICD9	36.14	(Aorto)coronary bypass of four or more coronary arteries
CHD	ICD9	36.15	Single internal mammary-coronary artery bypass
CHD	ICD9	36.16	Double internal mammary-coronary artery bypass
CHD	ICD9	36.17	Abdominal-coronary artery bypass
CHD	ICD9	36.19	Other bypass anastomosis for heart revascularization
CHD	ICD9	36.2	Heart revascularization by arterial implant
CHD	ICD9	99.1	Injection or infusion of thrombolytic agent
CHD	ICD10	210	Coronary Artery, Single
CHD	ICD10	211	Coronary Artery, Two Arteries
CHD	ICD10	212	Coronary Artery, Three Arteries
CHD	ICD10	213	Coronary Artery, Four or More Arteries
CHD	ICD10	270	Coronary Artery, One Artery
CHD	ICD10	271	Coronary Artery, Two Arteries
CHD	ICD10	272	Coronary Artery, Three Arteries
CHD	ICD10	273	Coronary Artery, Four or More Arteries
CHD	ICD10	02C0	Coronary Artery, One Artery
CHD	ICD10	02C1	Coronary Artery, Two Arteries
CHD	ICD10	02C3	Coronary Artery, Three Arteries
CHD	ICD10	02C4	Coronary Artery, Four or More Arteries
CHD	CPT	92928	Percutaneous transcatheter placement of intracoronary stent(s), with coronary angioplasty when performed; single major coronary artery or branch
CHD	CPT	92933	Percutaneous transluminal coronary atherectomy, with intracoronary stent, with coronary angioplasty when performed; single major coronary artery or branch
CHD	CPT	92929	Percutaneous transcatheter placement of intracoronary stent(s), with coronary angioplasty when performed; each additional branch of a major coronary artery
CHD	CPT	92934	Percutaneous transluminal coronary atherectomy, with intracoronary stent, with coronary angioplasty when performed; each additional branch of a major coronary artery
CHD	CPT	92937	Percutaneous transluminal revascularization of or through coronary artery bypass graft (internal mammary, free arterial, venous), any combination of intracoronary stent, atherectomy and angioplasty, including distal protection when performed; single vessel
CHD	CPT	92938	Percutaneous transluminal revascularization of or through coronary artery bypass graft (internal mammary, free arterial, venous), any combination of intracoronary stent, atherectomy and angioplasty, including distal protection when performed; each additional branch subtended by the bypass graft
CHD	CPT	92941	Percutaneous transluminal revascularization of acute total/subtotal occlusion during acute myocardial infarction, coronary artery or coronary artery bypass graft, any combination of intracoronary stent, atherectomy and angioplasty, including aspiration thrombectomy when performed, single vessel
CHD	CPT	92943	Percutaneous transluminal revascularization of chronic total occlusion, coronary artery, coronary artery branch, or coronary artery bypass graft, any combination of intracoronary stent, atherectomy and angioplasty; single vessel
CHD	CPT	92944	Percutaneous transluminal revascularization of chronic total occlusion, coronary artery, coronary artery branch, or coronary artery bypass graft, any combination of intracoronary stent, atherectomy and angioplasty; each additional coronary artery, coronary artery branch, or bypass graft
CHD	CPT	G0290	Transcatheter placement of a drug eluting intracoronary stent(s), percutaneous, with or without other therapeutic intervention, any method; single vessel
CHD	CPT	G0291	Transcatheter placement of a drug eluting intracoronary stent(s), percutaneous, with or without other therapeutic intervention, any method; each additional vessel
CHD	CPT	C9600	Percutaneous transcatheter placement of drug eluting intracoronary stent(s), with coronary angioplasty when performed; single major coronary artery or branch
CHD	CPT	C9601	Percutaneous transcatheter placement of drug-eluting intracoronary stent(s), with coronary angioplasty when performed; each additional branch of a major coronary artery (list separately in addition to code for primary procedure)
CHD	CPT	C9602	Percutaneous transluminal coronary atherectomy, with drug eluting intracoronary stent, with coronary angioplasty when performed; single major coronary artery or branch
CHD	CPT	C9603	Percutaneous transluminal coronary atherectomy, with drug-eluting intracoronary stent, with coronary angioplasty when performed; each additional branch of a major coronary artery (list separately in addition to code for primary procedure)
CHD	CPT	C9604	Percutaneous transluminal revascularization of or through coronary artery bypass graft (internal mammary, free arterial, venous), any combination of drug-eluting intracoronary stent, atherectomy and angioplasty, including distal protection when performed
CHD	CPT	C9605	Percutaneous transluminal revascularization of or through coronary artery bypass graft (internal mammary, free arterial, venous), any combination of drug-eluting intracoronary stent, atherectomy and angioplasty, including distal protection when performed
CHD	CPT	C9606	Percutaneous transluminal revascularization of acute total/subtotal occlusion during acute myocardial infarction, coronary artery or coronary artery bypass graft, any combination of drug-eluting intracoronary stent, atherectomy and angioplasty, including
CHD	CPT	C9607	Percutaneous transluminal revascularization of chronic total occlusion, coronary artery, coronary artery branch, or coronary artery bypass graft, any combination of drug-eluting intracoronary stent, atherectomy and angioplasty; single vessel
CHD	CPT	C9608	Percutaneous transluminal revascularization of chronic total occlusion, coronary artery, coronary artery branch, or coronary artery bypass graft, any combination of drug-eluting intracoronary stent, atherectomy and angioplasty; each additional coronary ar
CHD	CPT	92973	Percutaneous transluminal coronary thrombectomy mechanical
CHD	CPT	92974	Transcatheter placement of radiation delivery device for subsequent coronary intravascular brachytherapy
CHD	CPT	92975	Thrombolysis, coronary; by intracoronary infusion, including selective coronary angiography
CHD	CPT	92977	Thrombolysis, coronary; by intravenous infusion
CHD	CPT	92980	Transcatheter placement of an intracoronary stent(s), percutaneous, with or without other therapeutic intervention, any method; single vessel
CHD	CPT	92981	(Transcatheter placement of an intracoronary stent(s), percutaneous, with or without other therapeutic intervention, any method; each additional vessel
CHD	CPT	92982	Percutaneous transluminal coronary balloon angioplasty, single vessel
CHD	CPT	92984	Percutaneous transluminal coronary balloon angioplasty, each additional vessel
CHD	CPT	92995	Percutaneous transluminal coronary atherectomy, with or without balloon angioplasty, initial vessel
CHD	CPT	92996	Percutaneous transluminal coronary atherectomy, each additional vessel
CHD	CPT	33510	Coronary artery bypass, vein only; single coronary venous graft
CHD	CPT	33511	Coronary artery bypass, vein only; two coronary venous grafts
CHD	CPT	33512	Coronary artery bypass, vein only; three coronary venous grafts
CHD	CPT	33513	Coronary artery bypass, vein only; four coronary venous grafts
CHD	CPT	33514	Coronary artery bypass, vein only; five coronary venous grafts
CHD	CPT	33516	Coronary artery bypass, vein only; six or more coronary venous grafts
CHD	CPT	33517	Coronary artery bypass, using venous graft(s) and arterial graft(s); single vein graft
CHD	CPT	33518	Coronary artery bypass, using venous graft(s) and arterial graft(s); two venous grafts
CHD	CPT	33519	Coronary artery bypass, using venous graft(s) and arterial graft(s); three venous grafts
CHD	CPT	33521	Coronary artery bypass, using venous graft(s) and arterial graft(s); four venous grafts
CHD	CPT	33522	Coronary artery bypass, using venous graft(s) and arterial graft(s); five venous grafts
CHD	CPT	33523	Coronary artery bypass, using venous graft(s) and arterial graft(s); six or more venous grafts
CHD	CPT	33530	Reoperation, coronary artery bypass procedure or valve procedure, more than one month after original operation
CHD	CPT	33533	Coronary artery bypass, using arterial graft(s); single arterial graft
CHD	CPT	33534	Coronary artery bypass, using arterial graft(s); two coronary arterial grafts
CHD	CPT	33535	Coronary artery bypass, using arterial graft(s); three coronary arterial grafts
CHD	CPT	33536	Coronary artery bypass, using arterial graft(s); four or more coronary arterial grafts
CHD	CPT	33572	Coronary endarterectomy, open, any method, of left anterior descending, circumflex, or right coronary artery performed in conjunction with coronary artery bypass graft procedure, each vessel
PAD	CPT	35302	Thromboendarterectomy, including patch graft, if performed; superficial femoral artery
PAD	CPT	35303	Thromboendarterectomy, including patch graft, if performed; popliteal artery
PAD	CPT	35304	Thromboendarterectomy, including patch graft, if performed; tibioperoneal trunk artery
PAD	CPT	35305	Thromboendarterectomy, including patch graft, if performed; tibial or peroneal artery, initial vessel
PAD	CPT	35306	Thromboendarterectomy, including patch graft, if performed; each additional tibial or peroneal artery (List separately in addition to code for primary procedure)
PAD	CPT	35331	Thromboendarterectomy, including patch graft, if performed; abdominal aorta
PAD	CPT	35351	Thromboendarterectomy, including patch graft, if performed; iliac
PAD	CPT	35355	Thromboendarterectomy, including patch graft, if performed; iliofemoral
PAD	CPT	35361	Thromboendarterectomy, including patch graft, if performed; combined aortoiliac
PAD	CPT	35363	Thromboendarterectomy, including patch graft, if performed; combined aortoiliofemoral
PAD	CPT	35371	Thromboendarterectomy, including patch graft, if performed; common femoral
PAD	CPT	35372	Thromboendarterectomy, including patch graft, if performed; deep (profunda) femoral
PAD	CPT	35452	Transluminal balloon angioplasty, open; aortic
PAD	CPT	35454	Transluminal balloon angioplasty, open; iliac
PAD	CPT	35456	Transluminal balloon angioplasty, open; femoral-popliteal
PAD	CPT	35459	Transluminal balloon angioplasty, open; tibioperoneal trunk and branches
PAD	CPT	35470	Transluminal balloon angioplasty, percutaneous; tibioperoneal trunk or branches, each vessel
PAD	CPT	35472	Transluminal balloon angioplasty, percutaneous; aortic
PAD	CPT	35473	Transluminal balloon angioplasty, percutaneous; iliac
PAD	CPT	35474	Transluminal balloon angioplasty, percutaneous; femoral-popliteal
PAD	CPT	35481	Transluminal peripheral atherectomy, open; aortic
PAD	CPT	35482	Transluminal peripheral atherectomy, open; iliac
PAD	CPT	35483	Transluminal peripheral atherectomy, open; femoral-popliteal
PAD	CPT	35485	Transluminal peripheral atherectomy, open; tibioperoneal trunk and branches
PAD	CPT	35491	Transluminal peripheral atherectomy, percutaneous; aortic
PAD	CPT	35492	Transluminal peripheral atherectomy, percutaneous; iliac
PAD	CPT	35493	Transluminal peripheral atherectomy, percutaneous; femoral-popliteal
PAD	CPT	35495	Transluminal peripheral atherectomy, percutaneous; tibioperoneal trunk and branches
PAD	CPT	35521	Bypass graft, with vein; axillary-femoral
PAD	CPT	35533	Bypass graft, with vein; axillary-femoral-femoral
PAD	CPT	35537	Bypass graft, with vein; aortoiliac
PAD	CPT	35538	Bypass graft, with vein; aortobi-iliac
PAD	CPT	35539	Bypass graft, with vein; aortofemoral
PAD	CPT	35540	Bypass graft, with vein; aortobifemoral
PAD	CPT	35548	Bypass graft, with vein; aortoiliofemoral, unilateral
PAD	CPT	35549	Bypass graft, with vein; aortoiliofemoral, bilateral
PAD	CPT	35551	Bypass graft, with vein; aortofemoral-popliteal
PAD	CPT	35556	Bypass graft, with vein; femoral-popliteal
PAD	CPT	35558	Bypass graft, with vein; femoral-femoral
PAD	CPT	35563	Bypass graft, with vein; ilioiliac
PAD	CPT	35565	Bypass graft, with vein; iliofemoral
PAD	CPT	35566	Bypass graft, with vein; femoral-anterior tibial, posterior tibial, peroneal artery or other distal vessels
PAD	CPT	35571	Bypass graft, with vein; popliteal-tibial, -peroneal artery or other distal vessels
PAD	CPT	35583	In-situ vein bypass; femoral-popliteal
PAD	CPT	35585	In-situ vein bypass; femoral-anterior tibial, posterior tibial, or peroneal artery
PAD	CPT	35587	In-situ vein bypass; popliteal-tibial, peroneal
PAD	CPT	35621	Bypass graft, with other than vein; axillary-femoral
PAD	CPT	35623	Bypass graft, with other than vein; axillary-popliteal or -tibial
PAD	CPT	35637	Bypass graft, with other than vein; aortoiliac
PAD	CPT	35638	Bypass graft, with other than vein; aortobi-iliac
PAD	CPT	35646	Bypass graft, with other than vein; aortobifemoral
PAD	CPT	35647	Bypass graft, with other than vein; aortofemoral
PAD	CPT	35654	Bypass graft, with other than vein; axillary-femoral-femoral
PAD	CPT	35656	Bypass graft, with other than vein; femoral-popliteal
PAD	CPT	35661	Bypass graft, with other than vein; femoral-femoral
PAD	CPT	35663	Bypass graft, with other than vein; ilioiliac
PAD	CPT	35665	Bypass graft, with other than vein; iliofemoral
PAD	CPT	35666	Bypass graft, with other than vein; femoral-anterior tibial, posterior tibial, or peroneal artery
PAD	CPT	35671	Bypass graft, with other than vein; popliteal-tibial or -peroneal artery
PAD	CPT	35876	Thrombectomy of arterial or venous graft (other than hemodialysis graft or fistula); with revision of arterial or venous graft
PAD	CPT	35879	Revision, lower extremity arterial bypass, without thrombectomy, open; with vein patch angioplasty
PAD	CPT	35881	Revision, lower extremity arterial bypass, without thrombectomy, open; with segmental vein interposition
PAD	CPT	35883	Revision, femoral anastomosis of synthetic arterial bypass graft in groin, open; with nonautogenous patch graft (eg, Dacron, ePTFE, bovine pericardium)
PAD	CPT	35884	Revision, femoral anastomosis of synthetic arterial bypass graft in groin, open; with autogenous vein patch graft
PAD	CPT	37220	Iliac PTA-open or percutaneous initial vessel
PAD	CPT	37221	Iliac stent w PTA
PAD	CPT	37222	Iliac PTA each additional iliac vessel
PAD	CPT	37223	Iliac stent w PTA each additional iliac vessel
PAD	CPT	37224	Fem-pop PTA- open or percut No add on codes
PAD	CPT	37225	Fem-pop w atherectomy includes PTA
PAD	CPT	37226	Fem-pop stent includes PTA
PAD	CPT	37227	Fem-pop stent w atherectomy includes PTA
PAD	CPT	37228	Tib-peroneal PTA- open or percut initial vessel
PAD	CPT	37229	Tib-peroneal atherectomy includes PTA
PAD	CPT	37230	Tib-peroneal stent includes PTA
PAD	CPT	37231	Tib-peroneal stent w atherectomy includes PTA
PAD	CPT	37232	Tib-peroneal PTA each additional vessel
PAD	CPT	37233	Tib-peroneal atherectomy each additional vessel
PAD	CPT	37234	Tib-peroneal stent includes PTA each additional vessel
PAD	CPT	37235	Tib-peroneal stent w atherectomy includes PTA each additional vessel
PAD	CPT	37205#	Transcatheter placement of an intravascular stent(s) (except coronary, carotid, vertebral, iliac, and lower extremity arteries), percutaneous; initial vessel
PAD	CPT	35381	Femoral / popliteal / tibioperoneal endarterectomy
PAD	CPT	35541	Bypass graft, with vein; aorto-iliac
PAD	CPT	35546	Bypass graft, with vein; aorto-femoral
PAD	CPT	35582	In-situ venin bypass
PAD	CPT	35651	Bypass graft, other than vein; aortofemoral-popliteal
PAD	CPT	35226	Repair of blood vessel, direct; lower extremity
PAD	CPT	35256	Repair of blood vessel with vein graft; lower extremity
PAD	CPT	35286	Repair of blood vessel with other than vein graft; lower extremity
PAD	CPT	35641	Bypass graft, other than vein; aortoiliac
PAD	CPT	37184#	Percutaneous mechanical thrombectomy, arterial bypass graft, noncoronary
PAD	CPT	37185#	Percutaneous mechanical thrombectomy, arterial bypass graft, noncoronary; second vessel
PAD	CPT	37186#	Percutaneous mechanical thrombectomy, arterial bypass graft, noncoronary; non-primary
PAD	CPT	37206#	Transcatheter placement of an intravascular stent(s) (except coronary, carotid, vertebral, iliac, and lower extremity arteries), percutaneous; second vessel
PAD	CPT	37207#	Open placement of an intravascular stent(s) (except coronary, carotid, vertebral, iliac, and lower extremity arteries)
PAD	CPT	37208#	Open placement of an intravascular stent(s) (except coronary, carotid, vertebral, iliac, and lower extremity arteries); second vessel
PAD	CPT	27290	Interpelviabdominal amputation (hindquarter amputation)
PAD	CPT	27295	Disarticulation of hip
PAD	CPT	27590	Amputation, thigh, through femur, any level;
PAD	CPT	27591	Amputation, thigh, through femur, any level; immediate fitting technique including first cast
PAD	CPT	27592	Amputation, thigh, through femur, any level; open, circular (guillotine)
PAD	CPT	27594	Amputation, thigh, through femur, any level; secondary closure or scar revision
PAD	CPT	27596	Amputation, thigh, through femur, any level; re-amputation
PAD	CPT	27598	Disarticulation at knee
PAD	CPT	27880	Amputation, leg, through tibia and fibula;
PAD	CPT	27881	Amputation, leg, through tibia and fibula; with immediate fitting technique including application of first cast
PAD	CPT	27882	Amputation, leg, through tibia and fibula; open, circular (guillotine)
PAD	CPT	27884	Amputation, leg, through tibia and fibula; secondary closure or scar revision
PAD	CPT	27886	Amputation, leg, through tibia and fibula; re-amputation
PAD	CPT	27888	Amputation, ankle, through malleoli of tibia and fibula (eg, Syme, Pirogoff type procedures), with plastic closure and resection of nerves
PAD	CPT	93923	Noninvasive physiologic studies of upper or lower extremity arteries, multiple levels or with provocative functional maneuvers, complete bilateral study
PAD	CPT	93924	non-invasive physiologic studies of lower extremity arteries, at rest and following treadmill stress testing, complete bilateral study
PAD	ICD10	I70.0**	Atherosclerosis of aorta
PAD	ICD10	I70.2**	Atherosclerosis of native arteries of the extremities
PAD	ICD10	I70.3**	Atherosclerosis of unspecified type of bypass graft(s) of the extremities
PAD	ICD10	I70.4**	Atherosclerosis of autologous vein bypass graft(s) of the extremities
PAD	ICD10	I70.5**	Atherosclerosis of nonautologous biological bypass graft(s) of the extremities
PAD	ICD10	I70.6**	Atherosclerosis of nonbiological bypass graft(s) of the extremities
PAD	ICD10	I70.7**	Atherosclerosis of other type of bypass graft(s) of the extremities
PAD	ICD10	I70.9**	Other and unspecified atherosclerosis
PAD	ICD10	I73.9**	Peripheral vascular disease, unspecified
PAD	ICD10	0470***	Dilation of Abdominal Aorta
PAD	ICD10	312090	Bypass Innominate Artery to Right Upper Arm Artery with Autologous Venous Tissue, Open Approach
PAD	ICD10	312091	Bypass Innominate Artery to Left Upper Arm Artery with Autologous Venous Tissue, Open Approach
PAD	ICD10	041009B	Bypass Abdominal Aorta to Left Internal Iliac Artery with Autologous Venous Tissue, Open Approach
PAD	ICD10	041009C	Bypass Abdominal Aorta to Bilateral Internal Iliac Arteries with Autologous Venous Tissue, Open Approach
PAD	ICD10	041009D	Bypass Abdominal Aorta to Right External Iliac Artery with Autologous Venous Tissue, Open Approach
PAD	ICD10	041009F	Bypass Abdominal Aorta to Left External Iliac Artery with Autologous Venous Tissue, Open Approach
PAD	ICD10	041009G	Bypass Abdominal Aorta to Bilateral External Iliac Arteries with Autologous Venous Tissue, Open Approach
PAD	ICD10	041009H	Bypass Abdominal Aorta to Right Femoral Artery with Autologous Venous Tissue, Open Approach
PAD	ICD10	041009J	Bypass Abdominal Aorta to Left Femoral Artery with Autologous Venous Tissue, Open Approach
PAD	ICD10	041009K	Bypass Abdominal Aorta to Bilateral Femoral Arteries with Autologous Venous Tissue, Open Approach
PAD	ICD10	041009Q	Bypass Abdominal Aorta to Lower Extremity Artery with Autologous Venous Tissue, Open Approach
PAD	ICD10	041009R	Bypass Abdominal Aorta to Lower Artery with Autologous Venous Tissue, Open Approach
PAD	ICD10	04100A6	Bypass Abdominal Aorta to Right Common Iliac Artery with Autologous Arterial Tissue, Open Approach
PAD	ICD10	04100A7	Bypass Abdominal Aorta to Left Common Iliac Artery with Autologous Arterial Tissue, Open Approach
PAD	ICD10	04100A8	Bypass Abdominal Aorta to Bilateral Common Iliac Arteries with Autologous Arterial Tissue, Open Approach
PAD	ICD10	04100A9	Bypass Abdominal Aorta to Right Internal Iliac Artery with Autologous Arterial Tissue, Open Approach
PAD	ICD10	04100AB	Bypass Abdominal Aorta to Left Internal Iliac Artery with Autologous Arterial Tissue, Open Approach
PAD	ICD10	04100AC	Bypass Abdominal Aorta to Bilateral Internal Iliac Arteries with Autologous Arterial Tissue, Open Approach
PAD	ICD10	04100AD	Bypass Abdominal Aorta to Right External Iliac Artery with Autologous Arterial Tissue, Open Approach
PAD	ICD10	04100AF	Bypass Abdominal Aorta to Left External Iliac Artery with Autologous Arterial Tissue, Open Approach
PAD	ICD10	04100AG	Bypass Abdominal Aorta to Bilateral External Iliac Arteries with Autologous Arterial Tissue, Open Approach
PAD	ICD10	04100AH	Bypass Abdominal Aorta to Right Femoral Artery with Autologous Arterial Tissue, Open Approach
PAD	ICD10	04100AJ	Bypass Abdominal Aorta to Left Femoral Artery with Autologous Arterial Tissue, Open Approach
PAD	ICD10	04100AK	Bypass Abdominal Aorta to Bilateral Femoral Arteries with Autologous Arterial Tissue, Open Approach
PAD	ICD10	04100AQ	Bypass Abdominal Aorta to Lower Extremity Artery with Autologous Arterial Tissue, Open Approach
PAD	ICD10	04100AR	Bypass Abdominal Aorta to Lower Artery with Autologous Arterial Tissue, Open Approach
PAD	ICD10	04100J6	Bypass Abdominal Aorta to Right Common Iliac Artery with Synthetic Substitute, Open Approach
PAD	ICD10	04100J7	Bypass Abdominal Aorta to Left Common Iliac Artery with Synthetic Substitute, Open Approach
PAD	ICD10	04100J8	Bypass Abdominal Aorta to Bilateral Common Iliac Arteries with Synthetic Substitute, Open Approach
PAD	ICD10	04100J9	Bypass Abdominal Aorta to Right Internal Iliac Artery with Synthetic Substitute, Open Approach
PAD	ICD10	04100JB	Bypass Abdominal Aorta to Left Internal Iliac Artery with Synthetic Substitute, Open Approach
PAD	ICD10	04100JC	Bypass Abdominal Aorta to Bilateral Internal Iliac Arteries with Synthetic Substitute, Open Approach
PAD	ICD10	04100JD	Bypass Abdominal Aorta to Right External Iliac Artery with Synthetic Substitute, Open Approach
PAD	ICD10	04100JF	Bypass Abdominal Aorta to Left External Iliac Artery with Synthetic Substitute, Open Approach
PAD	ICD10	04100JG	Bypass Abdominal Aorta to Bilateral External Iliac Arteries with Synthetic Substitute, Open Approach
PAD	ICD10	04100JH	Bypass Abdominal Aorta to Right Femoral Artery with Synthetic Substitute, Open Approach
PAD	ICD10	04100JJ	Bypass Abdominal Aorta to Left Femoral Artery with Synthetic Substitute, Open Approach
PAD	ICD10	04100JK	Bypass Abdominal Aorta to Bilateral Femoral Arteries with Synthetic Substitute, Open Approach
PAD	ICD10	04100JQ	Bypass Abdominal Aorta to Lower Extremity Artery with Synthetic Substitute, Open Approach
PAD	ICD10	04100JR	Bypass Abdominal Aorta to Lower Artery with Synthetic Substitute, Open Approach
PAD	ICD10	04100K6	Bypass Abdominal Aorta to Right Common Iliac Artery with Nonautologous Tissue Substitute, Open Approach
PAD	ICD10	04100K7	Bypass Abdominal Aorta to Left Common Iliac Artery with Nonautologous Tissue Substitute, Open Approach
PAD	ICD10	04100K8	Bypass Abdominal Aorta to Bilateral Common Iliac Arteries with Nonautologous Tissue Substitute, Open Approach
PAD	ICD10	04100K9	Bypass Abdominal Aorta to Right Internal Iliac Artery with Nonautologous Tissue Substitute, Open Approach
PAD	ICD10	04100KB	Bypass Abdominal Aorta to Left Internal Iliac Artery with Nonautologous Tissue Substitute, Open Approach
PAD	ICD10	04100KC	Bypass Abdominal Aorta to Bilateral Internal Iliac Arteries with Nonautologous Tissue Substitute, Open Approach
PAD	ICD10	04100KD	Bypass Abdominal Aorta to Right External Iliac Artery with Nonautologous Tissue Substitute, Open Approach
PAD	ICD10	04100KF	Bypass Abdominal Aorta to Left External Iliac Artery with Nonautologous Tissue Substitute, Open Approach
PAD	ICD10	04100KG	Bypass Abdominal Aorta to Bilateral External Iliac Arteries with Nonautologous Tissue Substitute, Open Approach
PAD	ICD10	04100KH	Bypass Abdominal Aorta to Right Femoral Artery with Nonautologous Tissue Substitute, Open Approach
PAD	ICD10	04100KJ	Bypass Abdominal Aorta to Left Femoral Artery with Nonautologous Tissue Substitute, Open Approach
PAD	ICD10	04100KK	Bypass Abdominal Aorta to Bilateral Femoral Arteries with Nonautologous Tissue Substitute, Open Approach
PAD	ICD10	04100KQ	Bypass Abdominal Aorta to Lower Extremity Artery with Nonautologous Tissue Substitute, Open Approach
PAD	ICD10	04100KR	Bypass Abdominal Aorta to Lower Artery with Nonautologous Tissue Substitute, Open Approach
PAD	ICD10	04100Z6	Bypass Abdominal Aorta to Right Common Iliac Artery, Open Approach
PAD	ICD10	04100Z7	Bypass Abdominal Aorta to Left Common Iliac Artery, Open Approach
PAD	ICD10	04100Z8	Bypass Abdominal Aorta to Bilateral Common Iliac Arteries, Open Approach
PAD	ICD10	04100Z9	Bypass Abdominal Aorta to Right Internal Iliac Artery, Open Approach
PAD	ICD10	04100ZB	Bypass Abdominal Aorta to Left Internal Iliac Artery, Open Approach
PAD	ICD10	04100ZC	Bypass Abdominal Aorta to Bilateral Internal Iliac Arteries, Open Approach
PAD	ICD10	04100ZD	Bypass Abdominal Aorta to Right External Iliac Artery, Open Approach
PAD	ICD10	04100ZF	Bypass Abdominal Aorta to Left External Iliac Artery, Open Approach
PAD	ICD10	04100ZG	Bypass Abdominal Aorta to Bilateral External Iliac Arteries, Open Approach
PAD	ICD10	04100ZH	Bypass Abdominal Aorta to Right Femoral Artery, Open Approach
PAD	ICD10	04100ZJ	Bypass Abdominal Aorta to Left Femoral Artery, Open Approach
PAD	ICD10	04100ZK	Bypass Abdominal Aorta to Bilateral Femoral Arteries, Open Approach
PAD	ICD10	04100ZQ	Bypass Abdominal Aorta to Lower Extremity Artery, Open Approach
PAD	ICD10	04100ZR	Bypass Abdominal Aorta to Lower Artery, Open Approach
PAD	ICD10	312092	Bypass Innominate Artery to Bilateral Upper Arm Artery with Autologous Venous Tissue, Open Approach
PAD	ICD10	312093	Bypass Innominate Artery to Right Lower Arm Artery with Autologous Venous Tissue, Open Approach
PAD	ICD10	312094	Bypass Innominate Artery to Left Lower Arm Artery with Autologous Venous Tissue, Open Approach
PAD	ICD10	312095	Bypass Innominate Artery to Bilateral Lower Arm Artery with Autologous Venous Tissue, Open Approach
PAD	ICD10	041049B	Bypass Abdominal Aorta to Left Internal Iliac Artery with Autologous Venous Tissue, Percutaneous Endoscopic Approach
PAD	ICD10	041049C	Bypass Abdominal Aorta to Bilateral Internal Iliac Arteries with Autologous Venous Tissue, Percutaneous Endoscopic Approach
PAD	ICD10	041049D	Bypass Abdominal Aorta to Right External Iliac Artery with Autologous Venous Tissue, Percutaneous Endoscopic Approach
PAD	ICD10	041049F	Bypass Abdominal Aorta to Left External Iliac Artery with Autologous Venous Tissue, Percutaneous Endoscopic Approach
PAD	ICD10	041049G	Bypass Abdominal Aorta to Bilateral External Iliac Arteries with Autologous Venous Tissue, Percutaneous Endoscopic Approach
PAD	ICD10	041049H	Bypass Abdominal Aorta to Right Femoral Artery with Autologous Venous Tissue, Percutaneous Endoscopic Approach
PAD	ICD10	041049J	Bypass Abdominal Aorta to Left Femoral Artery with Autologous Venous Tissue, Percutaneous Endoscopic Approach
PAD	ICD10	041049K	Bypass Abdominal Aorta to Bilateral Femoral Arteries with Autologous Venous Tissue, Percutaneous Endoscopic Approach
PAD	ICD10	041049Q	Bypass Abdominal Aorta to Lower Extremity Artery with Autologous Venous Tissue, Percutaneous Endoscopic Approach
PAD	ICD10	041049R	Bypass Abdominal Aorta to Lower Artery with Autologous Venous Tissue, Percutaneous Endoscopic Approach
PAD	ICD10	04104A6	Bypass Abdominal Aorta to Right Common Iliac Artery with Autologous Arterial Tissue, Percutaneous Endoscopic Approach
PAD	ICD10	04104A7	Bypass Abdominal Aorta to Left Common Iliac Artery with Autologous Arterial Tissue, Percutaneous Endoscopic Approach
PAD	ICD10	04104A8	Bypass Abdominal Aorta to Bilateral Common Iliac Arteries with Autologous Arterial Tissue, Percutaneous Endoscopic Approach
PAD	ICD10	04104A9	Bypass Abdominal Aorta to Right Internal Iliac Artery with Autologous Arterial Tissue, Percutaneous Endoscopic Approach
PAD	ICD10	04104AB	Bypass Abdominal Aorta to Left Internal Iliac Artery with Autologous Arterial Tissue, Percutaneous Endoscopic Approach
PAD	ICD10	04104AC	Bypass Abdominal Aorta to Bilateral Internal Iliac Arteries with Autologous Arterial Tissue, Percutaneous Endoscopic Approach
PAD	ICD10	04104AD	Bypass Abdominal Aorta to Right External Iliac Artery with Autologous Arterial Tissue, Percutaneous Endoscopic Approach
PAD	ICD10	04104AF	Bypass Abdominal Aorta to Left External Iliac Artery with Autologous Arterial Tissue, Percutaneous Endoscopic Approach
PAD	ICD10	04104AG	Bypass Abdominal Aorta to Bilateral External Iliac Arteries with Autologous Arterial Tissue, Percutaneous Endoscopic Approach
PAD	ICD10	04104AH	Bypass Abdominal Aorta to Right Femoral Artery with Autologous Arterial Tissue, Percutaneous Endoscopic Approach
PAD	ICD10	04104AJ	Bypass Abdominal Aorta to Left Femoral Artery with Autologous Arterial Tissue, Percutaneous Endoscopic Approach
PAD	ICD10	04104AK	Bypass Abdominal Aorta to Bilateral Femoral Arteries with Autologous Arterial Tissue, Percutaneous Endoscopic Approach
PAD	ICD10	04104AQ	Bypass Abdominal Aorta to Lower Extremity Artery with Autologous Arterial Tissue, Percutaneous Endoscopic Approach
PAD	ICD10	04104AR	Bypass Abdominal Aorta to Lower Artery with Autologous Arterial Tissue, Percutaneous Endoscopic Approach
PAD	ICD10	312096	Bypass Innominate Artery to Right Upper Leg Artery with Autologous Venous Tissue, Open Approach
PAD	ICD10	312097	Bypass Innominate Artery to Left Upper Leg Artery with Autologous Venous Tissue, Open Approach
PAD	ICD10	312098	Bypass Innominate Artery to Bilateral Upper Leg Artery with Autologous Venous Tissue, Open Approach
PAD	ICD10	312099	Bypass Innominate Artery to Right Lower Leg Artery with Autologous Venous Tissue, Open Approach
PAD	ICD10	313090	Bypass Right Subclavian Artery to Right Upper Arm Artery with Autologous Venous Tissue, Open Approach
PAD	ICD10	313091	Bypass Right Subclavian Artery to Left Upper Arm Artery with Autologous Venous Tissue, Open Approach
PAD	ICD10	313092	Bypass Right Subclavian Artery to Bilateral Upper Arm Artery with Autologous Venous Tissue, Open Approach
PAD	ICD10	313093	Bypass Right Subclavian Artery to Right Lower Arm Artery with Autologous Venous Tissue, Open Approach
PAD	ICD10	313094	Bypass Right Subclavian Artery to Left Lower Arm Artery with Autologous Venous Tissue, Open Approach
PAD	ICD10	313095	Bypass Right Subclavian Artery to Bilateral Lower Arm Artery with Autologous Venous Tissue, Open Approach
PAD	ICD10	313096	Bypass Right Subclavian Artery to Right Upper Leg Artery with Autologous Venous Tissue, Open Approach
PAD	ICD10	313097	Bypass Right Subclavian Artery to Left Upper Leg Artery with Autologous Venous Tissue, Open Approach
PAD	ICD10	313098	Bypass Right Subclavian Artery to Bilateral Upper Leg Artery with Autologous Venous Tissue, Open Approach
PAD	ICD10	313099	Bypass Right Subclavian Artery to Right Lower Leg Artery with Autologous Venous Tissue, Open Approach
PAD	ICD10	314090	Bypass Left Subclavian Artery to Right Upper Arm Artery with Autologous Venous Tissue, Open Approach
PAD	ICD10	314091	Bypass Left Subclavian Artery to Left Upper Arm Artery with Autologous Venous Tissue, Open Approach
PAD	ICD10	314092	Bypass Left Subclavian Artery to Bilateral Upper Arm Artery with Autologous Venous Tissue, Open Approach
PAD	ICD10	314093	Bypass Left Subclavian Artery to Right Lower Arm Artery with Autologous Venous Tissue, Open Approach
PAD	ICD10	314094	Bypass Left Subclavian Artery to Left Lower Arm Artery with Autologous Venous Tissue, Open Approach
PAD	ICD10	314095	Bypass Left Subclavian Artery to Bilateral Lower Arm Artery with Autologous Venous Tissue, Open Approach
PAD	ICD10	314096	Bypass Left Subclavian Artery to Right Upper Leg Artery with Autologous Venous Tissue, Open Approach
PAD	ICD10	314097	Bypass Left Subclavian Artery to Left Upper Leg Artery with Autologous Venous Tissue, Open Approach
PAD	ICD10	314098	Bypass Left Subclavian Artery to Bilateral Upper Leg Artery with Autologous Venous Tissue, Open Approach
PAD	ICD10	314099	Bypass Left Subclavian Artery to Right Lower Leg Artery with Autologous Venous Tissue, Open Approach
PAD	ICD10	315090	Bypass Right Axillary Artery to Right Upper Arm Artery with Autologous Venous Tissue, Open Approach
PAD	ICD10	315091	Bypass Right Axillary Artery to Left Upper Arm Artery with Autologous Venous Tissue, Open Approach
PAD	ICD10	315092	Bypass Right Axillary Artery to Bilateral Upper Arm Artery with Autologous Venous Tissue, Open Approach
PAD	ICD10	315093	Bypass Right Axillary Artery to Right Lower Arm Artery with Autologous Venous Tissue, Open Approach
PAD	ICD10	315094	Bypass Right Axillary Artery to Left Lower Arm Artery with Autologous Venous Tissue, Open Approach
PAD	ICD10	315095	Bypass Right Axillary Artery to Bilateral Lower Arm Artery with Autologous Venous Tissue, Open Approach
PAD	ICD10	315096	Bypass Right Axillary Artery to Right Upper Leg Artery with Autologous Venous Tissue, Open Approach
PAD	ICD10	315097	Bypass Right Axillary Artery to Left Upper Leg Artery with Autologous Venous Tissue, Open Approach
PAD	ICD10	315098	Bypass Right Axillary Artery to Bilateral Upper Leg Artery with Autologous Venous Tissue, Open Approach
PAD	ICD10	315099	Bypass Right Axillary Artery to Right Lower Leg Artery with Autologous Venous Tissue, Open Approach
PAD	ICD10	316090	Bypass Left Axillary Artery to Right Upper Arm Artery with Autologous Venous Tissue, Open Approach
PAD	ICD10	316091	Bypass Left Axillary Artery to Left Upper Arm Artery with Autologous Venous Tissue, Open Approach
PAD	ICD10	316092	Bypass Left Axillary Artery to Bilateral Upper Arm Artery with Autologous Venous Tissue, Open Approach
PAD	ICD10	316093	Bypass Left Axillary Artery to Right Lower Arm Artery with Autologous Venous Tissue, Open Approach
PAD	ICD10	316094	Bypass Left Axillary Artery to Left Lower Arm Artery with Autologous Venous Tissue, Open Approach
PAD	ICD10	316095	Bypass Left Axillary Artery to Bilateral Lower Arm Artery with Autologous Venous Tissue, Open Approach
PAD	ICD10	316096	Bypass Left Axillary Artery to Right Upper Leg Artery with Autologous Venous Tissue, Open Approach
PAD	ICD10	316097	Bypass Left Axillary Artery to Left Upper Leg Artery with Autologous Venous Tissue, Open Approach
PAD	ICD10	316098	Bypass Left Axillary Artery to Bilateral Upper Leg Artery with Autologous Venous Tissue, Open Approach
PAD	ICD10	316099	Bypass Left Axillary Artery to Right Lower Leg Artery with Autologous Venous Tissue, Open Approach
PAD	ICD10	317090	Bypass Right Brachial Artery to Right Upper Arm Artery with Autologous Venous Tissue, Open Approach
PAD	ICD10	317093	Bypass Right Brachial Artery to Right Lower Arm Artery with Autologous Venous Tissue, Open Approach
PAD	ICD10	318091	Bypass Left Brachial Artery to Left Upper Arm Artery with Autologous Venous Tissue, Open Approach
PAD	ICD10	318094	Bypass Left Brachial Artery to Left Lower Arm Artery with Autologous Venous Tissue, Open Approach
PAD	ICD10	319093	Bypass Right Ulnar Artery to Right Lower Arm Artery with Autologous Venous Tissue, Open Approach
PAD	ICD10	410096	Bypass Abdominal Aorta to Right Common Iliac Artery with Autologous Venous Tissue, Open Approach
PAD	ICD10	410097	Bypass Abdominal Aorta to Left Common Iliac Artery with Autologous Venous Tissue, Open Approach
PAD	ICD10	410098	Bypass Abdominal Aorta to Bilateral Common Iliac Arteries with Autologous Venous Tissue, Open Approach
PAD	ICD10	410099	Bypass Abdominal Aorta to Right Internal Iliac Artery with Autologous Venous Tissue, Open Approach
PAD	ICD10	410496	Bypass Abdominal Aorta to Right Common Iliac Artery with Autologous Venous Tissue, Percutaneous Endoscopic Approach
PAD	ICD10	410497	Bypass Abdominal Aorta to Left Common Iliac Artery with Autologous Venous Tissue, Percutaneous Endoscopic Approach
PAD	ICD10	410498	Bypass Abdominal Aorta to Bilateral Common Iliac Arteries with Autologous Venous Tissue, Percutaneous Endoscopic Approach
PAD	ICD10	410499	Bypass Abdominal Aorta to Right Internal Iliac Artery with Autologous Venous Tissue, Percutaneous Endoscopic Approach
PAD	ICD10	04104J6	Bypass Abdominal Aorta to Right Common Iliac Artery with Synthetic Substitute, Percutaneous Endoscopic Approach
PAD	ICD10	04104J7	Bypass Abdominal Aorta to Left Common Iliac Artery with Synthetic Substitute, Percutaneous Endoscopic Approach
PAD	ICD10	04104J8	Bypass Abdominal Aorta to Bilateral Common Iliac Arteries with Synthetic Substitute, Percutaneous Endoscopic Approach
PAD	ICD10	04104J9	Bypass Abdominal Aorta to Right Internal Iliac Artery with Synthetic Substitute, Percutaneous Endoscopic Approach
PAD	ICD10	04104JB	Bypass Abdominal Aorta to Left Internal Iliac Artery with Synthetic Substitute, Percutaneous Endoscopic Approach
PAD	ICD10	04104JC	Bypass Abdominal Aorta to Bilateral Internal Iliac Arteries with Synthetic Substitute, Percutaneous Endoscopic Approach
PAD	ICD10	04104JD	Bypass Abdominal Aorta to Right External Iliac Artery with Synthetic Substitute, Percutaneous Endoscopic Approach
PAD	ICD10	04104JF	Bypass Abdominal Aorta to Left External Iliac Artery with Synthetic Substitute, Percutaneous Endoscopic Approach
PAD	ICD10	04104JG	Bypass Abdominal Aorta to Bilateral External Iliac Arteries with Synthetic Substitute, Percutaneous Endoscopic Approach
PAD	ICD10	04104JH	Bypass Abdominal Aorta to Right Femoral Artery with Synthetic Substitute, Percutaneous Endoscopic Approach
PAD	ICD10	04104JJ	Bypass Abdominal Aorta to Left Femoral Artery with Synthetic Substitute, Percutaneous Endoscopic Approach
PAD	ICD10	04104JK	Bypass Abdominal Aorta to Bilateral Femoral Arteries with Synthetic Substitute, Percutaneous Endoscopic Approach
PAD	ICD10	04104JQ	Bypass Abdominal Aorta to Lower Extremity Artery with Synthetic Substitute, Percutaneous Endoscopic Approach
PAD	ICD10	04104JR	Bypass Abdominal Aorta to Lower Artery with Synthetic Substitute, Percutaneous Endoscopic Approach
PAD	ICD10	04104K6	Bypass Abdominal Aorta to Right Common Iliac Artery with Nonautologous Tissue Substitute, Percutaneous Endoscopic Approach
PAD	ICD10	04104K7	Bypass Abdominal Aorta to Left Common Iliac Artery with Nonautologous Tissue Substitute, Percutaneous Endoscopic Approach
PAD	ICD10	04104K8	Bypass Abdominal Aorta to Bilateral Common Iliac Arteries with Nonautologous Tissue Substitute, Percutaneous Endoscopic Approach
PAD	ICD10	04104K9	Bypass Abdominal Aorta to Right Internal Iliac Artery with Nonautologous Tissue Substitute, Percutaneous Endoscopic Approach
PAD	ICD10	04104KB	Bypass Abdominal Aorta to Left Internal Iliac Artery with Nonautologous Tissue Substitute, Percutaneous Endoscopic Approach
PAD	ICD10	04104KC	Bypass Abdominal Aorta to Bilateral Internal Iliac Arteries with Nonautologous Tissue Substitute, Percutaneous Endoscopic Approach
PAD	ICD10	04104KD	Bypass Abdominal Aorta to Right External Iliac Artery with Nonautologous Tissue Substitute, Percutaneous Endoscopic Approach
PAD	ICD10	04104KF	Bypass Abdominal Aorta to Left External Iliac Artery with Nonautologous Tissue Substitute, Percutaneous Endoscopic Approach
PAD	ICD10	04104KG	Bypass Abdominal Aorta to Bilateral External Iliac Arteries with Nonautologous Tissue Substitute, Percutaneous Endoscopic Approach
PAD	ICD10	04104KH	Bypass Abdominal Aorta to Right Femoral Artery with Nonautologous Tissue Substitute, Percutaneous Endoscopic Approach
PAD	ICD10	04104KJ	Bypass Abdominal Aorta to Left Femoral Artery with Nonautologous Tissue Substitute, Percutaneous Endoscopic Approach
PAD	ICD10	04104KK	Bypass Abdominal Aorta to Bilateral Femoral Arteries with Nonautologous Tissue Substitute, Percutaneous Endoscopic Approach
PAD	ICD10	04104KQ	Bypass Abdominal Aorta to Lower Extremity Artery with Nonautologous Tissue Substitute, Percutaneous Endoscopic Approach
PAD	ICD10	04104KR	Bypass Abdominal Aorta to Lower Artery with Nonautologous Tissue Substitute, Percutaneous Endoscopic Approach
PAD	ICD10	04104Z6	Bypass Abdominal Aorta to Right Common Iliac Artery, Percutaneous Endoscopic Approach
PAD	ICD10	04104Z7	Bypass Abdominal Aorta to Left Common Iliac Artery, Percutaneous Endoscopic Approach
PAD	ICD10	04104Z8	Bypass Abdominal Aorta to Bilateral Common Iliac Arteries, Percutaneous Endoscopic Approach
PAD	ICD10	04104Z9	Bypass Abdominal Aorta to Right Internal Iliac Artery, Percutaneous Endoscopic Approach
PAD	ICD10	04104ZB	Bypass Abdominal Aorta to Left Internal Iliac Artery, Percutaneous Endoscopic Approach
PAD	ICD10	04104ZC	Bypass Abdominal Aorta to Bilateral Internal Iliac Arteries, Percutaneous Endoscopic Approach
PAD	ICD10	04104ZD	Bypass Abdominal Aorta to Right External Iliac Artery, Percutaneous Endoscopic Approach
PAD	ICD10	04104ZF	Bypass Abdominal Aorta to Left External Iliac Artery, Percutaneous Endoscopic Approach
PAD	ICD10	04104ZG	Bypass Abdominal Aorta to Bilateral External Iliac Arteries, Percutaneous Endoscopic Approach
PAD	ICD10	04104ZH	Bypass Abdominal Aorta to Right Femoral Artery, Percutaneous Endoscopic Approach
PAD	ICD10	04104ZJ	Bypass Abdominal Aorta to Left Femoral Artery, Percutaneous Endoscopic Approach
PAD	ICD10	04104ZK	Bypass Abdominal Aorta to Bilateral Femoral Arteries, Percutaneous Endoscopic Approach
PAD	ICD10	04104ZQ	Bypass Abdominal Aorta to Lower Extremity Artery, Percutaneous Endoscopic Approach
PAD	ICD10	04104ZR	Bypass Abdominal Aorta to Lower Artery, Percutaneous Endoscopic Approach
PAD	ICD10	041C09H	Bypass Right Common Iliac Artery to Right Femoral Artery with Autologous Venous Tissue, Open Approach
PAD	ICD10	041C09J	Bypass Right Common Iliac Artery to Left Femoral Artery with Autologous Venous Tissue, Open Approach
PAD	ICD10	041C09K	Bypass Right Common Iliac Artery to Bilateral Femoral Arteries with Autologous Venous Tissue, Open Approach
PAD	ICD10	041C0AH	Bypass Right Common Iliac Artery to Right Femoral Artery with Autologous Arterial Tissue, Open Approach
PAD	ICD10	041C0AJ	Bypass Right Common Iliac Artery to Left Femoral Artery with Autologous Arterial Tissue, Open Approach
PAD	ICD10	041C0AK	Bypass Right Common Iliac Artery to Bilateral Femoral Arteries with Autologous Arterial Tissue, Open Approach
PAD	ICD10	041C0JH	Bypass Right Common Iliac Artery to Right Femoral Artery with Synthetic Substitute, Open Approach
PAD	ICD10	041C0JJ	Bypass Right Common Iliac Artery to Left Femoral Artery with Synthetic Substitute, Open Approach
PAD	ICD10	041C0JK	Bypass Right Common Iliac Artery to Bilateral Femoral Arteries with Synthetic Substitute, Open Approach
PAD	ICD10	041C0KH	Bypass Right Common Iliac Artery to Right Femoral Artery with Nonautologous Tissue Substitute, Open Approach
PAD	ICD10	041C0KJ	Bypass Right Common Iliac Artery to Left Femoral Artery with Nonautologous Tissue Substitute, Open Approach
PAD	ICD10	041C0KK	Bypass Right Common Iliac Artery to Bilateral Femoral Arteries with Nonautologous Tissue Substitute, Open Approach
PAD	ICD10	041C0ZH	Bypass Right Common Iliac Artery to Right Femoral Artery, Open Approach
PAD	ICD10	041C0ZJ	Bypass Right Common Iliac Artery to Left Femoral Artery, Open Approach
PAD	ICD10	041C0ZK	Bypass Right Common Iliac Artery to Bilateral Femoral Arteries, Open Approach
PAD	ICD10	041C49H	Bypass Right Common Iliac Artery to Right Femoral Artery with Autologous Venous Tissue, Percutaneous Endoscopic Approach
PAD	ICD10	041C49J	Bypass Right Common Iliac Artery to Left Femoral Artery with Autologous Venous Tissue, Percutaneous Endoscopic Approach
PAD	ICD10	041C49K	Bypass Right Common Iliac Artery to Bilateral Femoral Arteries with Autologous Venous Tissue, Percutaneous Endoscopic Approach
PAD	ICD10	041C4AH	Bypass Right Common Iliac Artery to Right Femoral Artery with Autologous Arterial Tissue, Percutaneous Endoscopic Approach
PAD	ICD10	041C4AJ	Bypass Right Common Iliac Artery to Left Femoral Artery with Autologous Arterial Tissue, Percutaneous Endoscopic Approach
PAD	ICD10	041C4AK	Bypass Right Common Iliac Artery to Bilateral Femoral Arteries with Autologous Arterial Tissue, Percutaneous Endoscopic Approach
PAD	ICD10	041C4JH	Bypass Right Common Iliac Artery to Right Femoral Artery with Synthetic Substitute, Percutaneous Endoscopic Approach
PAD	ICD10	041C4JJ	Bypass Right Common Iliac Artery to Left Femoral Artery with Synthetic Substitute, Percutaneous Endoscopic Approach
PAD	ICD10	041C4JK	Bypass Right Common Iliac Artery to Bilateral Femoral Arteries with Synthetic Substitute, Percutaneous Endoscopic Approach
PAD	ICD10	041C4KH	Bypass Right Common Iliac Artery to Right Femoral Artery with Nonautologous Tissue Substitute, Percutaneous Endoscopic Approach
PAD	ICD10	041C4KJ	Bypass Right Common Iliac Artery to Left Femoral Artery with Nonautologous Tissue Substitute, Percutaneous Endoscopic Approach
PAD	ICD10	041C4KK	Bypass Right Common Iliac Artery to Bilateral Femoral Arteries with Nonautologous Tissue Substitute, Percutaneous Endoscopic Approach
PAD	ICD10	041C4ZH	Bypass Right Common Iliac Artery to Right Femoral Artery, Percutaneous Endoscopic Approach
PAD	ICD10	041C4ZJ	Bypass Right Common Iliac Artery to Left Femoral Artery, Percutaneous Endoscopic Approach
PAD	ICD10	041C4ZK	Bypass Right Common Iliac Artery to Bilateral Femoral Arteries, Percutaneous Endoscopic Approach
PAD	ICD10	041D09H	Bypass Left Common Iliac Artery to Right Femoral Artery with Autologous Venous Tissue, Open Approach
PAD	ICD10	041D09J	Bypass Left Common Iliac Artery to Left Femoral Artery with Autologous Venous Tissue, Open Approach
PAD	ICD10	041D09K	Bypass Left Common Iliac Artery to Bilateral Femoral Arteries with Autologous Venous Tissue, Open Approach
PAD	ICD10	041D0AH	Bypass Left Common Iliac Artery to Right Femoral Artery with Autologous Arterial Tissue, Open Approach
PAD	ICD10	041D0AJ	Bypass Left Common Iliac Artery to Left Femoral Artery with Autologous Arterial Tissue, Open Approach
PAD	ICD10	041D0AK	Bypass Left Common Iliac Artery to Bilateral Femoral Arteries with Autologous Arterial Tissue, Open Approach
PAD	ICD10	041D0JH	Bypass Left Common Iliac Artery to Right Femoral Artery with Synthetic Substitute, Open Approach
PAD	ICD10	041D0JJ	Bypass Left Common Iliac Artery to Left Femoral Artery with Synthetic Substitute, Open Approach
PAD	ICD10	041D0JK	Bypass Left Common Iliac Artery to Bilateral Femoral Arteries with Synthetic Substitute, Open Approach
PAD	ICD10	041D0KH	Bypass Left Common Iliac Artery to Right Femoral Artery with Nonautologous Tissue Substitute, Open Approach
PAD	ICD10	041D0KJ	Bypass Left Common Iliac Artery to Left Femoral Artery with Nonautologous Tissue Substitute, Open Approach
PAD	ICD10	041D0KK	Bypass Left Common Iliac Artery to Bilateral Femoral Arteries with Nonautologous Tissue Substitute, Open Approach
PAD	ICD10	041D0ZH	Bypass Left Common Iliac Artery to Right Femoral Artery, Open Approach
PAD	ICD10	041D0ZJ	Bypass Left Common Iliac Artery to Left Femoral Artery, Open Approach
PAD	ICD10	041D0ZK	Bypass Left Common Iliac Artery to Bilateral Femoral Arteries, Open Approach
PAD	ICD10	041D49H	Bypass Left Common Iliac Artery to Right Femoral Artery with Autologous Venous Tissue, Percutaneous Endoscopic Approach
PAD	ICD10	041D49J	Bypass Left Common Iliac Artery to Left Femoral Artery with Autologous Venous Tissue, Percutaneous Endoscopic Approach
PAD	ICD10	041D49K	Bypass Left Common Iliac Artery to Bilateral Femoral Arteries with Autologous Venous Tissue, Percutaneous Endoscopic Approach
PAD	ICD10	041D4AH	Bypass Left Common Iliac Artery to Right Femoral Artery with Autologous Arterial Tissue, Percutaneous Endoscopic Approach
PAD	ICD10	041D4AJ	Bypass Left Common Iliac Artery to Left Femoral Artery with Autologous Arterial Tissue, Percutaneous Endoscopic Approach
PAD	ICD10	041D4AK	Bypass Left Common Iliac Artery to Bilateral Femoral Arteries with Autologous Arterial Tissue, Percutaneous Endoscopic Approach
PAD	ICD10	041D4JH	Bypass Left Common Iliac Artery to Right Femoral Artery with Synthetic Substitute, Percutaneous Endoscopic Approach
PAD	ICD10	041D4JJ	Bypass Left Common Iliac Artery to Left Femoral Artery with Synthetic Substitute, Percutaneous Endoscopic Approach
PAD	ICD10	041D4JK	Bypass Left Common Iliac Artery to Bilateral Femoral Arteries with Synthetic Substitute, Percutaneous Endoscopic Approach
PAD	ICD10	041D4KH	Bypass Left Common Iliac Artery to Right Femoral Artery with Nonautologous Tissue Substitute, Percutaneous Endoscopic Approach
PAD	ICD10	041D4KJ	Bypass Left Common Iliac Artery to Left Femoral Artery with Nonautologous Tissue Substitute, Percutaneous Endoscopic Approach
PAD	ICD10	041D4KK	Bypass Left Common Iliac Artery to Bilateral Femoral Arteries with Nonautologous Tissue Substitute, Percutaneous Endoscopic Approach
PAD	ICD10	041D4ZH	Bypass Left Common Iliac Artery to Right Femoral Artery, Percutaneous Endoscopic Approach
PAD	ICD10	041D4ZJ	Bypass Left Common Iliac Artery to Left Femoral Artery, Percutaneous Endoscopic Approach
PAD	ICD10	041D4ZK	Bypass Left Common Iliac Artery to Bilateral Femoral Arteries, Percutaneous Endoscopic Approach
PAD	ICD10	041E09H	Bypass Right Internal Iliac Artery to Right Femoral Artery with Autologous Venous Tissue, Open Approach
PAD	ICD10	041E09J	Bypass Right Internal Iliac Artery to Left Femoral Artery with Autologous Venous Tissue, Open Approach
PAD	ICD10	041E09K	Bypass Right Internal Iliac Artery to Bilateral Femoral Arteries with Autologous Venous Tissue, Open Approach
PAD	ICD10	041E0AH	Bypass Right Internal Iliac Artery to Right Femoral Artery with Autologous Arterial Tissue, Open Approach
PAD	ICD10	041E0AJ	Bypass Right Internal Iliac Artery to Left Femoral Artery with Autologous Arterial Tissue, Open Approach
PAD	ICD10	041E0AK	Bypass Right Internal Iliac Artery to Bilateral Femoral Arteries with Autologous Arterial Tissue, Open Approach
PAD	ICD10	041E0JH	Bypass Right Internal Iliac Artery to Right Femoral Artery with Synthetic Substitute, Open Approach
PAD	ICD10	041E0JJ	Bypass Right Internal Iliac Artery to Left Femoral Artery with Synthetic Substitute, Open Approach
PAD	ICD10	041E0JK	Bypass Right Internal Iliac Artery to Bilateral Femoral Arteries with Synthetic Substitute, Open Approach
PAD	ICD10	041E0KH	Bypass Right Internal Iliac Artery to Right Femoral Artery with Nonautologous Tissue Substitute, Open Approach
PAD	ICD10	041E0KJ	Bypass Right Internal Iliac Artery to Left Femoral Artery with Nonautologous Tissue Substitute, Open Approach
PAD	ICD10	041E0KK	Bypass Right Internal Iliac Artery to Bilateral Femoral Arteries with Nonautologous Tissue Substitute, Open Approach
PAD	ICD10	041E0ZH	Bypass Right Internal Iliac Artery to Right Femoral Artery, Open Approach
PAD	ICD10	041E0ZJ	Bypass Right Internal Iliac Artery to Left Femoral Artery, Open Approach
PAD	ICD10	041E0ZK	Bypass Right Internal Iliac Artery to Bilateral Femoral Arteries, Open Approach
PAD	ICD10	041E49H	Bypass Right Internal Iliac Artery to Right Femoral Artery with Autologous Venous Tissue, Percutaneous Endoscopic Approach
PAD	ICD10	041E49J	Bypass Right Internal Iliac Artery to Left Femoral Artery with Autologous Venous Tissue, Percutaneous Endoscopic Approach
PAD	ICD10	041E49K	Bypass Right Internal Iliac Artery to Bilateral Femoral Arteries with Autologous Venous Tissue, Percutaneous Endoscopic Approach
PAD	ICD10	041E4AH	Bypass Right Internal Iliac Artery to Right Femoral Artery with Autologous Arterial Tissue, Percutaneous Endoscopic Approach
PAD	ICD10	041E4AJ	Bypass Right Internal Iliac Artery to Left Femoral Artery with Autologous Arterial Tissue, Percutaneous Endoscopic Approach
PAD	ICD10	041E4AK	Bypass Right Internal Iliac Artery to Bilateral Femoral Arteries with Autologous Arterial Tissue, Percutaneous Endoscopic Approach
PAD	ICD10	041E4JH	Bypass Right Internal Iliac Artery to Right Femoral Artery with Synthetic Substitute, Percutaneous Endoscopic Approach
PAD	ICD10	041E4JJ	Bypass Right Internal Iliac Artery to Left Femoral Artery with Synthetic Substitute, Percutaneous Endoscopic Approach
PAD	ICD10	041E4JK	Bypass Right Internal Iliac Artery to Bilateral Femoral Arteries with Synthetic Substitute, Percutaneous Endoscopic Approach
PAD	ICD10	041E4KH	Bypass Right Internal Iliac Artery to Right Femoral Artery with Nonautologous Tissue Substitute, Percutaneous Endoscopic Approach
PAD	ICD10	041E4KJ	Bypass Right Internal Iliac Artery to Left Femoral Artery with Nonautologous Tissue Substitute, Percutaneous Endoscopic Approach
PAD	ICD10	041E4KK	Bypass Right Internal Iliac Artery to Bilateral Femoral Arteries with Nonautologous Tissue Substitute, Percutaneous Endoscopic Approach
PAD	ICD10	041E4ZH	Bypass Right Internal Iliac Artery to Right Femoral Artery, Percutaneous Endoscopic Approach
PAD	ICD10	041E4ZJ	Bypass Right Internal Iliac Artery to Left Femoral Artery, Percutaneous Endoscopic Approach
PAD	ICD10	041E4ZK	Bypass Right Internal Iliac Artery to Bilateral Femoral Arteries, Percutaneous Endoscopic Approach
PAD	ICD10	041F09H	Bypass Left Internal Iliac Artery to Right Femoral Artery with Autologous Venous Tissue, Open Approach
PAD	ICD10	041F09J	Bypass Left Internal Iliac Artery to Left Femoral Artery with Autologous Venous Tissue, Open Approach
PAD	ICD10	041F09K	Bypass Left Internal Iliac Artery to Bilateral Femoral Arteries with Autologous Venous Tissue, Open Approach
PAD	ICD10	041F0AH	Bypass Left Internal Iliac Artery to Right Femoral Artery with Autologous Arterial Tissue, Open Approach
PAD	ICD10	041F0AJ	Bypass Left Internal Iliac Artery to Left Femoral Artery with Autologous Arterial Tissue, Open Approach
PAD	ICD10	041F0AK	Bypass Left Internal Iliac Artery to Bilateral Femoral Arteries with Autologous Arterial Tissue, Open Approach
PAD	ICD10	041F0JH	Bypass Left Internal Iliac Artery to Right Femoral Artery with Synthetic Substitute, Open Approach
PAD	ICD10	041F0JJ	Bypass Left Internal Iliac Artery to Left Femoral Artery with Synthetic Substitute, Open Approach
PAD	ICD10	041F0JK	Bypass Left Internal Iliac Artery to Bilateral Femoral Arteries with Synthetic Substitute, Open Approach
PAD	ICD10	041F0KH	Bypass Left Internal Iliac Artery to Right Femoral Artery with Nonautologous Tissue Substitute, Open Approach
PAD	ICD10	041F0KJ	Bypass Left Internal Iliac Artery to Left Femoral Artery with Nonautologous Tissue Substitute, Open Approach
PAD	ICD10	041F0KK	Bypass Left Internal Iliac Artery to Bilateral Femoral Arteries with Nonautologous Tissue Substitute, Open Approach
PAD	ICD10	041F0ZH	Bypass Left Internal Iliac Artery to Right Femoral Artery, Open Approach
PAD	ICD10	041F0ZJ	Bypass Left Internal Iliac Artery to Left Femoral Artery, Open Approach
PAD	ICD10	041F0ZK	Bypass Left Internal Iliac Artery to Bilateral Femoral Arteries, Open Approach
PAD	ICD10	041F49H	Bypass Left Internal Iliac Artery to Right Femoral Artery with Autologous Venous Tissue, Percutaneous Endoscopic Approach
PAD	ICD10	041F49J	Bypass Left Internal Iliac Artery to Left Femoral Artery with Autologous Venous Tissue, Percutaneous Endoscopic Approach
PAD	ICD10	041F49K	Bypass Left Internal Iliac Artery to Bilateral Femoral Arteries with Autologous Venous Tissue, Percutaneous Endoscopic Approach
PAD	ICD10	041F4AH	Bypass Left Internal Iliac Artery to Right Femoral Artery with Autologous Arterial Tissue, Percutaneous Endoscopic Approach
PAD	ICD10	041F4AJ	Bypass Left Internal Iliac Artery to Left Femoral Artery with Autologous Arterial Tissue, Percutaneous Endoscopic Approach
PAD	ICD10	041F4AK	Bypass Left Internal Iliac Artery to Bilateral Femoral Arteries with Autologous Arterial Tissue, Percutaneous Endoscopic Approach
PAD	ICD10	041F4JH	Bypass Left Internal Iliac Artery to Right Femoral Artery with Synthetic Substitute, Percutaneous Endoscopic Approach
PAD	ICD10	041F4JJ	Bypass Left Internal Iliac Artery to Left Femoral Artery with Synthetic Substitute, Percutaneous Endoscopic Approach
PAD	ICD10	041F4JK	Bypass Left Internal Iliac Artery to Bilateral Femoral Arteries with Synthetic Substitute, Percutaneous Endoscopic Approach
PAD	ICD10	041F4KH	Bypass Left Internal Iliac Artery to Right Femoral Artery with Nonautologous Tissue Substitute, Percutaneous Endoscopic Approach
PAD	ICD10	041F4KJ	Bypass Left Internal Iliac Artery to Left Femoral Artery with Nonautologous Tissue Substitute, Percutaneous Endoscopic Approach
PAD	ICD10	041F4KK	Bypass Left Internal Iliac Artery to Bilateral Femoral Arteries with Nonautologous Tissue Substitute, Percutaneous Endoscopic Approach
PAD	ICD10	041F4ZH	Bypass Left Internal Iliac Artery to Right Femoral Artery, Percutaneous Endoscopic Approach
PAD	ICD10	041F4ZJ	Bypass Left Internal Iliac Artery to Left Femoral Artery, Percutaneous Endoscopic Approach
PAD	ICD10	041F4ZK	Bypass Left Internal Iliac Artery to Bilateral Femoral Arteries, Percutaneous Endoscopic Approach
PAD	ICD10	041H09H	Bypass Right External Iliac Artery to Right Femoral Artery with Autologous Venous Tissue, Open Approach
PAD	ICD10	041H09J	Bypass Right External Iliac Artery to Left Femoral Artery with Autologous Venous Tissue, Open Approach
PAD	ICD10	041H09K	Bypass Right External Iliac Artery to Bilateral Femoral Arteries with Autologous Venous Tissue, Open Approach
PAD	ICD10	041H0AH	Bypass Right External Iliac Artery to Right Femoral Artery with Autologous Arterial Tissue, Open Approach
PAD	ICD10	041H0AJ	Bypass Right External Iliac Artery to Left Femoral Artery with Autologous Arterial Tissue, Open Approach
PAD	ICD10	041H0AK	Bypass Right External Iliac Artery to Bilateral Femoral Arteries with Autologous Arterial Tissue, Open Approach
PAD	ICD10	041H0JH	Bypass Right External Iliac Artery to Right Femoral Artery with Synthetic Substitute, Open Approach
PAD	ICD10	041H0JJ	Bypass Right External Iliac Artery to Left Femoral Artery with Synthetic Substitute, Open Approach
PAD	ICD10	041H0JK	Bypass Right External Iliac Artery to Bilateral Femoral Arteries with Synthetic Substitute, Open Approach
PAD	ICD10	041H0KH	Bypass Right External Iliac Artery to Right Femoral Artery with Nonautologous Tissue Substitute, Open Approach
PAD	ICD10	041H0KJ	Bypass Right External Iliac Artery to Left Femoral Artery with Nonautologous Tissue Substitute, Open Approach
PAD	ICD10	041H0KK	Bypass Right External Iliac Artery to Bilateral Femoral Arteries with Nonautologous Tissue Substitute, Open Approach
PAD	ICD10	041H0ZH	Bypass Right External Iliac Artery to Right Femoral Artery, Open Approach
PAD	ICD10	041H0ZJ	Bypass Right External Iliac Artery to Left Femoral Artery, Open Approach
PAD	ICD10	041H0ZK	Bypass Right External Iliac Artery to Bilateral Femoral Arteries, Open Approach
PAD	ICD10	041H49H	Bypass Right External Iliac Artery to Right Femoral Artery with Autologous Venous Tissue, Percutaneous Endoscopic Approach
PAD	ICD10	041H49J	Bypass Right External Iliac Artery to Left Femoral Artery with Autologous Venous Tissue, Percutaneous Endoscopic Approach
PAD	ICD10	041H49K	Bypass Right External Iliac Artery to Bilateral Femoral Arteries with Autologous Venous Tissue, Percutaneous Endoscopic Approach
PAD	ICD10	041H4AH	Bypass Right External Iliac Artery to Right Femoral Artery with Autologous Arterial Tissue, Percutaneous Endoscopic Approach
PAD	ICD10	041H4AJ	Bypass Right External Iliac Artery to Left Femoral Artery with Autologous Arterial Tissue, Percutaneous Endoscopic Approach
PAD	ICD10	041H4AK	Bypass Right External Iliac Artery to Bilateral Femoral Arteries with Autologous Arterial Tissue, Percutaneous Endoscopic Approach
PAD	ICD10	041H4JH	Bypass Right External Iliac Artery to Right Femoral Artery with Synthetic Substitute, Percutaneous Endoscopic Approach
PAD	ICD10	041H4JJ	Bypass Right External Iliac Artery to Left Femoral Artery with Synthetic Substitute, Percutaneous Endoscopic Approach
PAD	ICD10	041H4JK	Bypass Right External Iliac Artery to Bilateral Femoral Arteries with Synthetic Substitute, Percutaneous Endoscopic Approach
PAD	ICD10	041H4KH	Bypass Right External Iliac Artery to Right Femoral Artery with Nonautologous Tissue Substitute, Percutaneous Endoscopic Approach
PAD	ICD10	041H4KJ	Bypass Right External Iliac Artery to Left Femoral Artery with Nonautologous Tissue Substitute, Percutaneous Endoscopic Approach
PAD	ICD10	041H4KK	Bypass Right External Iliac Artery to Bilateral Femoral Arteries with Nonautologous Tissue Substitute, Percutaneous Endoscopic Approach
PAD	ICD10	041H4ZH	Bypass Right External Iliac Artery to Right Femoral Artery, Percutaneous Endoscopic Approach
PAD	ICD10	041H4ZJ	Bypass Right External Iliac Artery to Left Femoral Artery, Percutaneous Endoscopic Approach
PAD	ICD10	041H4ZK	Bypass Right External Iliac Artery to Bilateral Femoral Arteries, Percutaneous Endoscopic Approach
PAD	ICD10	041J09H	Bypass Left External Iliac Artery to Right Femoral Artery with Autologous Venous Tissue, Open Approach
PAD	ICD10	041J09J	Bypass Left External Iliac Artery to Left Femoral Artery with Autologous Venous Tissue, Open Approach
PAD	ICD10	041J09K	Bypass Left External Iliac Artery to Bilateral Femoral Arteries with Autologous Venous Tissue, Open Approach
PAD	ICD10	041J0AH	Bypass Left External Iliac Artery to Right Femoral Artery with Autologous Arterial Tissue, Open Approach
PAD	ICD10	041J0AJ	Bypass Left External Iliac Artery to Left Femoral Artery with Autologous Arterial Tissue, Open Approach
PAD	ICD10	041J0AK	Bypass Left External Iliac Artery to Bilateral Femoral Arteries with Autologous Arterial Tissue, Open Approach
PAD	ICD10	041J0JH	Bypass Left External Iliac Artery to Right Femoral Artery with Synthetic Substitute, Open Approach
PAD	ICD10	041J0JJ	Bypass Left External Iliac Artery to Left Femoral Artery with Synthetic Substitute, Open Approach
PAD	ICD10	041J0JK	Bypass Left External Iliac Artery to Bilateral Femoral Arteries with Synthetic Substitute, Open Approach
PAD	ICD10	041J0KH	Bypass Left External Iliac Artery to Right Femoral Artery with Nonautologous Tissue Substitute, Open Approach
PAD	ICD10	041J0KJ	Bypass Left External Iliac Artery to Left Femoral Artery with Nonautologous Tissue Substitute, Open Approach
PAD	ICD10	041J0KK	Bypass Left External Iliac Artery to Bilateral Femoral Arteries with Nonautologous Tissue Substitute, Open Approach
PAD	ICD10	041J0ZH	Bypass Left External Iliac Artery to Right Femoral Artery, Open Approach
PAD	ICD10	041J0ZJ	Bypass Left External Iliac Artery to Left Femoral Artery, Open Approach
PAD	ICD10	041J0ZK	Bypass Left External Iliac Artery to Bilateral Femoral Arteries, Open Approach
PAD	ICD10	041J49H	Bypass Left External Iliac Artery to Right Femoral Artery with Autologous Venous Tissue, Percutaneous Endoscopic Approach
PAD	ICD10	041J49J	Bypass Left External Iliac Artery to Left Femoral Artery with Autologous Venous Tissue, Percutaneous Endoscopic Approach
PAD	ICD10	041J49K	Bypass Left External Iliac Artery to Bilateral Femoral Arteries with Autologous Venous Tissue, Percutaneous Endoscopic Approach
PAD	ICD10	041J4AH	Bypass Left External Iliac Artery to Right Femoral Artery with Autologous Arterial Tissue, Percutaneous Endoscopic Approach
PAD	ICD10	041J4AJ	Bypass Left External Iliac Artery to Left Femoral Artery with Autologous Arterial Tissue, Percutaneous Endoscopic Approach
PAD	ICD10	041J4AK	Bypass Left External Iliac Artery to Bilateral Femoral Arteries with Autologous Arterial Tissue, Percutaneous Endoscopic Approach
PAD	ICD10	041J4JH	Bypass Left External Iliac Artery to Right Femoral Artery with Synthetic Substitute, Percutaneous Endoscopic Approach
PAD	ICD10	041J4JJ	Bypass Left External Iliac Artery to Left Femoral Artery with Synthetic Substitute, Percutaneous Endoscopic Approach
PAD	ICD10	041J4JK	Bypass Left External Iliac Artery to Bilateral Femoral Arteries with Synthetic Substitute, Percutaneous Endoscopic Approach
PAD	ICD10	041J4KH	Bypass Left External Iliac Artery to Right Femoral Artery with Nonautologous Tissue Substitute, Percutaneous Endoscopic Approach
PAD	ICD10	041J4KJ	Bypass Left External Iliac Artery to Left Femoral Artery with Nonautologous Tissue Substitute, Percutaneous Endoscopic Approach
PAD	ICD10	041J4KK	Bypass Left External Iliac Artery to Bilateral Femoral Arteries with Nonautologous Tissue Substitute, Percutaneous Endoscopic Approach
PAD	ICD10	041J4ZH	Bypass Left External Iliac Artery to Right Femoral Artery, Percutaneous Endoscopic Approach
PAD	ICD10	041J4ZJ	Bypass Left External Iliac Artery to Left Femoral Artery, Percutaneous Endoscopic Approach
PAD	ICD10	041J4ZK	Bypass Left External Iliac Artery to Bilateral Femoral Arteries, Percutaneous Endoscopic Approach
PAD	ICD10	041K09H	Bypass Right Femoral Artery to Right Femoral Artery with Autologous Venous Tissue, Open Approach
PAD	ICD10	041K09J	Bypass Right Femoral Artery to Left Femoral Artery with Autologous Venous Tissue, Open Approach
PAD	ICD10	041K09K	Bypass Right Femoral Artery to Bilateral Femoral Arteries with Autologous Venous Tissue, Open Approach
PAD	ICD10	041K09L	Bypass Right Femoral Artery to Popliteal Artery with Autologous Venous Tissue, Open Approach
PAD	ICD10	041K09M	Bypass Right Femoral Artery to Peroneal Artery with Autologous Venous Tissue, Open Approach
PAD	ICD10	041K09N	Bypass Right Femoral Artery to Posterior Tibial Artery with Autologous Venous Tissue, Open Approach
PAD	ICD10	041K09P	Bypass Right Femoral Artery to Foot Artery with Autologous Venous Tissue, Open Approach
PAD	ICD10	041K09Q	Bypass Right Femoral Artery to Lower Extremity Artery with Autologous Venous Tissue, Open Approach
PAD	ICD10	041K09S	Bypass Right Femoral Artery to Lower Extremity Vein with Autologous Venous Tissue, Open Approach
PAD	ICD10	041K0AH	Bypass Right Femoral Artery to Right Femoral Artery with Autologous Arterial Tissue, Open Approach
PAD	ICD10	041K0AJ	Bypass Right Femoral Artery to Left Femoral Artery with Autologous Arterial Tissue, Open Approach
PAD	ICD10	041K0AK	Bypass Right Femoral Artery to Bilateral Femoral Arteries with Autologous Arterial Tissue, Open Approach
PAD	ICD10	041K0AL	Bypass Right Femoral Artery to Popliteal Artery with Autologous Arterial Tissue, Open Approach
PAD	ICD10	041K0AM	Bypass Right Femoral Artery to Peroneal Artery with Autologous Arterial Tissue, Open Approach
PAD	ICD10	041K0AN	Bypass Right Femoral Artery to Posterior Tibial Artery with Autologous Arterial Tissue, Open Approach
PAD	ICD10	041K0AP	Bypass Right Femoral Artery to Foot Artery with Autologous Arterial Tissue, Open Approach
PAD	ICD10	041K0AQ	Bypass Right Femoral Artery to Lower Extremity Artery with Autologous Arterial Tissue, Open Approach
PAD	ICD10	041K0AS	Bypass Right Femoral Artery to Lower Extremity Vein with Autologous Arterial Tissue, Open Approach
PAD	ICD10	041K0JH	Bypass Right Femoral Artery to Right Femoral Artery with Synthetic Substitute, Open Approach
PAD	ICD10	041K0JJ	Bypass Right Femoral Artery to Left Femoral Artery with Synthetic Substitute, Open Approach
PAD	ICD10	041K0JK	Bypass Right Femoral Artery to Bilateral Femoral Arteries with Synthetic Substitute, Open Approach
PAD	ICD10	041K0JL	Bypass Right Femoral Artery to Popliteal Artery with Synthetic Substitute, Open Approach
PAD	ICD10	041K0JM	Bypass Right Femoral Artery to Peroneal Artery with Synthetic Substitute, Open Approach
PAD	ICD10	041K0JN	Bypass Right Femoral Artery to Posterior Tibial Artery with Synthetic Substitute, Open Approach
PAD	ICD10	041K0JP	Bypass Right Femoral Artery to Foot Artery with Synthetic Substitute, Open Approach
PAD	ICD10	041K0JQ	Bypass Right Femoral Artery to Lower Extremity Artery with Synthetic Substitute, Open Approach
PAD	ICD10	041K0JS	Bypass Right Femoral Artery to Lower Extremity Vein with Synthetic Substitute, Open Approach
PAD	ICD10	041K0KH	Bypass Right Femoral Artery to Right Femoral Artery with Nonautologous Tissue Substitute, Open Approach
PAD	ICD10	041K0KJ	Bypass Right Femoral Artery to Left Femoral Artery with Nonautologous Tissue Substitute, Open Approach
PAD	ICD10	041K0KK	Bypass Right Femoral Artery to Bilateral Femoral Arteries with Nonautologous Tissue Substitute, Open Approach
PAD	ICD10	041K0KL	Bypass Right Femoral Artery to Popliteal Artery with Nonautologous Tissue Substitute, Open Approach
PAD	ICD10	041K0KM	Bypass Right Femoral Artery to Peroneal Artery with Nonautologous Tissue Substitute, Open Approach
PAD	ICD10	041K0KN	Bypass Right Femoral Artery to Posterior Tibial Artery with Nonautologous Tissue Substitute, Open Approach
PAD	ICD10	041K0KP	Bypass Right Femoral Artery to Foot Artery with Nonautologous Tissue Substitute, Open Approach
PAD	ICD10	041K0KQ	Bypass Right Femoral Artery to Lower Extremity Artery with Nonautologous Tissue Substitute, Open Approach
PAD	ICD10	041K0KS	Bypass Right Femoral Artery to Lower Extremity Vein with Nonautologous Tissue Substitute, Open Approach
PAD	ICD10	041K0ZH	Bypass Right Femoral Artery to Right Femoral Artery, Open Approach
PAD	ICD10	041K0ZJ	Bypass Right Femoral Artery to Left Femoral Artery, Open Approach
PAD	ICD10	041K0ZK	Bypass Right Femoral Artery to Bilateral Femoral Arteries, Open Approach
PAD	ICD10	041K0ZL	Bypass Right Femoral Artery to Popliteal Artery, Open Approach
PAD	ICD10	041K0ZM	Bypass Right Femoral Artery to Peroneal Artery, Open Approach
PAD	ICD10	041K0ZN	Bypass Right Femoral Artery to Posterior Tibial Artery, Open Approach
PAD	ICD10	041K0ZP	Bypass Right Femoral Artery to Foot Artery, Open Approach
PAD	ICD10	041K0ZQ	Bypass Right Femoral Artery to Lower Extremity Artery, Open Approach
PAD	ICD10	041K0ZS	Bypass Right Femoral Artery to Lower Extremity Vein, Open Approach
PAD	ICD10	041K49H	Bypass Right Femoral Artery to Right Femoral Artery with Autologous Venous Tissue, Percutaneous Endoscopic Approach
PAD	ICD10	041K49J	Bypass Right Femoral Artery to Left Femoral Artery with Autologous Venous Tissue, Percutaneous Endoscopic Approach
PAD	ICD10	041K49K	Bypass Right Femoral Artery to Bilateral Femoral Arteries with Autologous Venous Tissue, Percutaneous Endoscopic Approach
PAD	ICD10	041K49L	Bypass Right Femoral Artery to Popliteal Artery with Autologous Venous Tissue, Percutaneous Endoscopic Approach
PAD	ICD10	041K49M	Bypass Right Femoral Artery to Peroneal Artery with Autologous Venous Tissue, Percutaneous Endoscopic Approach
PAD	ICD10	041K49N	Bypass Right Femoral Artery to Posterior Tibial Artery with Autologous Venous Tissue, Percutaneous Endoscopic Approach
PAD	ICD10	041K49P	Bypass Right Femoral Artery to Foot Artery with Autologous Venous Tissue, Percutaneous Endoscopic Approach
PAD	ICD10	041K49Q	Bypass Right Femoral Artery to Lower Extremity Artery with Autologous Venous Tissue, Percutaneous Endoscopic Approach
PAD	ICD10	041K49S	Bypass Right Femoral Artery to Lower Extremity Vein with Autologous Venous Tissue, Percutaneous Endoscopic Approach
PAD	ICD10	041K4AH	Bypass Right Femoral Artery to Right Femoral Artery with Autologous Arterial Tissue, Percutaneous Endoscopic Approach
PAD	ICD10	041K4AJ	Bypass Right Femoral Artery to Left Femoral Artery with Autologous Arterial Tissue, Percutaneous Endoscopic Approach
PAD	ICD10	041K4AK	Bypass Right Femoral Artery to Bilateral Femoral Arteries with Autologous Arterial Tissue, Percutaneous Endoscopic Approach
PAD	ICD10	041K4AL	Bypass Right Femoral Artery to Popliteal Artery with Autologous Arterial Tissue, Percutaneous Endoscopic Approach
PAD	ICD10	041K4AM	Bypass Right Femoral Artery to Peroneal Artery with Autologous Arterial Tissue, Percutaneous Endoscopic Approach
PAD	ICD10	041K4AN	Bypass Right Femoral Artery to Posterior Tibial Artery with Autologous Arterial Tissue, Percutaneous Endoscopic Approach
PAD	ICD10	041K4AP	Bypass Right Femoral Artery to Foot Artery with Autologous Arterial Tissue, Percutaneous Endoscopic Approach
PAD	ICD10	041K4AQ	Bypass Right Femoral Artery to Lower Extremity Artery with Autologous Arterial Tissue, Percutaneous Endoscopic Approach
PAD	ICD10	041K4AS	Bypass Right Femoral Artery to Lower Extremity Vein with Autologous Arterial Tissue, Percutaneous Endoscopic Approach
PAD	ICD10	041K4JH	Bypass Right Femoral Artery to Right Femoral Artery with Synthetic Substitute, Percutaneous Endoscopic Approach
PAD	ICD10	041K4JJ	Bypass Right Femoral Artery to Left Femoral Artery with Synthetic Substitute, Percutaneous Endoscopic Approach
PAD	ICD10	041K4JK	Bypass Right Femoral Artery to Bilateral Femoral Arteries with Synthetic Substitute, Percutaneous Endoscopic Approach
PAD	ICD10	041K4JL	Bypass Right Femoral Artery to Popliteal Artery with Synthetic Substitute, Percutaneous Endoscopic Approach
PAD	ICD10	041K4JM	Bypass Right Femoral Artery to Peroneal Artery with Synthetic Substitute, Percutaneous Endoscopic Approach
PAD	ICD10	041K4JN	Bypass Right Femoral Artery to Posterior Tibial Artery with Synthetic Substitute, Percutaneous Endoscopic Approach
PAD	ICD10	041K4JP	Bypass Right Femoral Artery to Foot Artery with Synthetic Substitute, Percutaneous Endoscopic Approach
PAD	ICD10	041K4JQ	Bypass Right Femoral Artery to Lower Extremity Artery with Synthetic Substitute, Percutaneous Endoscopic Approach
PAD	ICD10	041K4JS	Bypass Right Femoral Artery to Lower Extremity Vein with Synthetic Substitute, Percutaneous Endoscopic Approach
PAD	ICD10	041K4KH	Bypass Right Femoral Artery to Right Femoral Artery with Nonautologous Tissue Substitute, Percutaneous Endoscopic Approach
PAD	ICD10	041K4KJ	Bypass Right Femoral Artery to Left Femoral Artery with Nonautologous Tissue Substitute, Percutaneous Endoscopic Approach
PAD	ICD10	041K4KK	Bypass Right Femoral Artery to Bilateral Femoral Arteries with Nonautologous Tissue Substitute, Percutaneous Endoscopic Approach
PAD	ICD10	041K4KL	Bypass Right Femoral Artery to Popliteal Artery with Nonautologous Tissue Substitute, Percutaneous Endoscopic Approach
PAD	ICD10	041K4KM	Bypass Right Femoral Artery to Peroneal Artery with Nonautologous Tissue Substitute, Percutaneous Endoscopic Approach
PAD	ICD10	041K4KN	Bypass Right Femoral Artery to Posterior Tibial Artery with Nonautologous Tissue Substitute, Percutaneous Endoscopic Approach
PAD	ICD10	041K4KP	Bypass Right Femoral Artery to Foot Artery with Nonautologous Tissue Substitute, Percutaneous Endoscopic Approach
PAD	ICD10	041K4KQ	Bypass Right Femoral Artery to Lower Extremity Artery with Nonautologous Tissue Substitute, Percutaneous Endoscopic Approach
PAD	ICD10	041K4KS	Bypass Right Femoral Artery to Lower Extremity Vein with Nonautologous Tissue Substitute, Percutaneous Endoscopic Approach
PAD	ICD10	041K4ZH	Bypass Right Femoral Artery to Right Femoral Artery, Percutaneous Endoscopic Approach
PAD	ICD10	041K4ZJ	Bypass Right Femoral Artery to Left Femoral Artery, Percutaneous Endoscopic Approach
PAD	ICD10	041K4ZK	Bypass Right Femoral Artery to Bilateral Femoral Arteries, Percutaneous Endoscopic Approach
PAD	ICD10	041K4ZL	Bypass Right Femoral Artery to Popliteal Artery, Percutaneous Endoscopic Approach
PAD	ICD10	041K4ZM	Bypass Right Femoral Artery to Peroneal Artery, Percutaneous Endoscopic Approach
PAD	ICD10	041K4ZN	Bypass Right Femoral Artery to Posterior Tibial Artery, Percutaneous Endoscopic Approach
PAD	ICD10	041K4ZP	Bypass Right Femoral Artery to Foot Artery, Percutaneous Endoscopic Approach
PAD	ICD10	041K4ZQ	Bypass Right Femoral Artery to Lower Extremity Artery, Percutaneous Endoscopic Approach
PAD	ICD10	041K4ZS	Bypass Right Femoral Artery to Lower Extremity Vein, Percutaneous Endoscopic Approach
PAD	ICD10	041L09H	Bypass Left Femoral Artery to Right Femoral Artery with Autologous Venous Tissue, Open Approach
PAD	ICD10	041L09J	Bypass Left Femoral Artery to Left Femoral Artery with Autologous Venous Tissue, Open Approach
PAD	ICD10	041L09K	Bypass Left Femoral Artery to Bilateral Femoral Arteries with Autologous Venous Tissue, Open Approach
PAD	ICD10	041L09L	Bypass Left Femoral Artery to Popliteal Artery with Autologous Venous Tissue, Open Approach
PAD	ICD10	041L09M	Bypass Left Femoral Artery to Peroneal Artery with Autologous Venous Tissue, Open Approach
PAD	ICD10	041L09N	Bypass Left Femoral Artery to Posterior Tibial Artery with Autologous Venous Tissue, Open Approach
PAD	ICD10	041L09P	Bypass Left Femoral Artery to Foot Artery with Autologous Venous Tissue, Open Approach
PAD	ICD10	041L09Q	Bypass Left Femoral Artery to Lower Extremity Artery with Autologous Venous Tissue, Open Approach
PAD	ICD10	041L09S	Bypass Left Femoral Artery to Lower Extremity Vein with Autologous Venous Tissue, Open Approach
PAD	ICD10	041L0AH	Bypass Left Femoral Artery to Right Femoral Artery with Autologous Arterial Tissue, Open Approach
PAD	ICD10	041L0AJ	Bypass Left Femoral Artery to Left Femoral Artery with Autologous Arterial Tissue, Open Approach
PAD	ICD10	041L0AK	Bypass Left Femoral Artery to Bilateral Femoral Arteries with Autologous Arterial Tissue, Open Approach
PAD	ICD10	041L0AL	Bypass Left Femoral Artery to Popliteal Artery with Autologous Arterial Tissue, Open Approach
PAD	ICD10	041L0AM	Bypass Left Femoral Artery to Peroneal Artery with Autologous Arterial Tissue, Open Approach
PAD	ICD10	041L0AN	Bypass Left Femoral Artery to Posterior Tibial Artery with Autologous Arterial Tissue, Open Approach
PAD	ICD10	041L0AP	Bypass Left Femoral Artery to Foot Artery with Autologous Arterial Tissue, Open Approach
PAD	ICD10	041L0AQ	Bypass Left Femoral Artery to Lower Extremity Artery with Autologous Arterial Tissue, Open Approach
PAD	ICD10	041L0AS	Bypass Left Femoral Artery to Lower Extremity Vein with Autologous Arterial Tissue, Open Approach
PAD	ICD10	041L0JH	Bypass Left Femoral Artery to Right Femoral Artery with Synthetic Substitute, Open Approach
PAD	ICD10	041L0JJ	Bypass Left Femoral Artery to Left Femoral Artery with Synthetic Substitute, Open Approach
PAD	ICD10	041L0JK	Bypass Left Femoral Artery to Bilateral Femoral Arteries with Synthetic Substitute, Open Approach
PAD	ICD10	041L0JL	Bypass Left Femoral Artery to Popliteal Artery with Synthetic Substitute, Open Approach
PAD	ICD10	041L0JM	Bypass Left Femoral Artery to Peroneal Artery with Synthetic Substitute, Open Approach
PAD	ICD10	041L0JN	Bypass Left Femoral Artery to Posterior Tibial Artery with Synthetic Substitute, Open Approach
PAD	ICD10	041L0JP	Bypass Left Femoral Artery to Foot Artery with Synthetic Substitute, Open Approach
PAD	ICD10	041L0JQ	Bypass Left Femoral Artery to Lower Extremity Artery with Synthetic Substitute, Open Approach
PAD	ICD10	041L0JS	Bypass Left Femoral Artery to Lower Extremity Vein with Synthetic Substitute, Open Approach
PAD	ICD10	041L0KH	Bypass Left Femoral Artery to Right Femoral Artery with Nonautologous Tissue Substitute, Open Approach
PAD	ICD10	041L0KJ	Bypass Left Femoral Artery to Left Femoral Artery with Nonautologous Tissue Substitute, Open Approach
PAD	ICD10	041L0KK	Bypass Left Femoral Artery to Bilateral Femoral Arteries with Nonautologous Tissue Substitute, Open Approach
PAD	ICD10	041L0KL	Bypass Left Femoral Artery to Popliteal Artery with Nonautologous Tissue Substitute, Open Approach
PAD	ICD10	041L0KM	Bypass Left Femoral Artery to Peroneal Artery with Nonautologous Tissue Substitute, Open Approach
PAD	ICD10	041L0KN	Bypass Left Femoral Artery to Posterior Tibial Artery with Nonautologous Tissue Substitute, Open Approach
PAD	ICD10	041L0KP	Bypass Left Femoral Artery to Foot Artery with Nonautologous Tissue Substitute, Open Approach
PAD	ICD10	041L0KQ	Bypass Left Femoral Artery to Lower Extremity Artery with Nonautologous Tissue Substitute, Open Approach
PAD	ICD10	041L0KS	Bypass Left Femoral Artery to Lower Extremity Vein with Nonautologous Tissue Substitute, Open Approach
PAD	ICD10	041L0ZH	Bypass Left Femoral Artery to Right Femoral Artery, Open Approach
PAD	ICD10	041L0ZJ	Bypass Left Femoral Artery to Left Femoral Artery, Open Approach
PAD	ICD10	041L0ZK	Bypass Left Femoral Artery to Bilateral Femoral Arteries, Open Approach
PAD	ICD10	041L0ZL	Bypass Left Femoral Artery to Popliteal Artery, Open Approach
PAD	ICD10	041L0ZM	Bypass Left Femoral Artery to Peroneal Artery, Open Approach
PAD	ICD10	041L0ZN	Bypass Left Femoral Artery to Posterior Tibial Artery, Open Approach
PAD	ICD10	041L0ZP	Bypass Left Femoral Artery to Foot Artery, Open Approach
PAD	ICD10	041L0ZQ	Bypass Left Femoral Artery to Lower Extremity Artery, Open Approach
PAD	ICD10	041L0ZS	Bypass Left Femoral Artery to Lower Extremity Vein, Open Approach
PAD	ICD10	041L49H	Bypass Left Femoral Artery to Right Femoral Artery with Autologous Venous Tissue, Percutaneous Endoscopic Approach
PAD	ICD10	041L49J	Bypass Left Femoral Artery to Left Femoral Artery with Autologous Venous Tissue, Percutaneous Endoscopic Approach
PAD	ICD10	041L49K	Bypass Left Femoral Artery to Bilateral Femoral Arteries with Autologous Venous Tissue, Percutaneous Endoscopic Approach
PAD	ICD10	041L49L	Bypass Left Femoral Artery to Popliteal Artery with Autologous Venous Tissue, Percutaneous Endoscopic Approach
PAD	ICD10	041L49M	Bypass Left Femoral Artery to Peroneal Artery with Autologous Venous Tissue, Percutaneous Endoscopic Approach
PAD	ICD10	041L49N	Bypass Left Femoral Artery to Posterior Tibial Artery with Autologous Venous Tissue, Percutaneous Endoscopic Approach
PAD	ICD10	041L49P	Bypass Left Femoral Artery to Foot Artery with Autologous Venous Tissue, Percutaneous Endoscopic Approach
PAD	ICD10	041L49Q	Bypass Left Femoral Artery to Lower Extremity Artery with Autologous Venous Tissue, Percutaneous Endoscopic Approach
PAD	ICD10	041L49S	Bypass Left Femoral Artery to Lower Extremity Vein with Autologous Venous Tissue, Percutaneous Endoscopic Approach
PAD	ICD10	041L4AH	Bypass Left Femoral Artery to Right Femoral Artery with Autologous Arterial Tissue, Percutaneous Endoscopic Approach
PAD	ICD10	041L4AJ	Bypass Left Femoral Artery to Left Femoral Artery with Autologous Arterial Tissue, Percutaneous Endoscopic Approach
PAD	ICD10	041L4AK	Bypass Left Femoral Artery to Bilateral Femoral Arteries with Autologous Arterial Tissue, Percutaneous Endoscopic Approach
PAD	ICD10	041L4AL	Bypass Left Femoral Artery to Popliteal Artery with Autologous Arterial Tissue, Percutaneous Endoscopic Approach
PAD	ICD10	041L4AM	Bypass Left Femoral Artery to Peroneal Artery with Autologous Arterial Tissue, Percutaneous Endoscopic Approach
PAD	ICD10	041L4AN	Bypass Left Femoral Artery to Posterior Tibial Artery with Autologous Arterial Tissue, Percutaneous Endoscopic Approach
PAD	ICD10	041L4AP	Bypass Left Femoral Artery to Foot Artery with Autologous Arterial Tissue, Percutaneous Endoscopic Approach
PAD	ICD10	041L4AQ	Bypass Left Femoral Artery to Lower Extremity Artery with Autologous Arterial Tissue, Percutaneous Endoscopic Approach
PAD	ICD10	041L4AS	Bypass Left Femoral Artery to Lower Extremity Vein with Autologous Arterial Tissue, Percutaneous Endoscopic Approach
PAD	ICD10	041L4JH	Bypass Left Femoral Artery to Right Femoral Artery with Synthetic Substitute, Percutaneous Endoscopic Approach
PAD	ICD10	041L4JJ	Bypass Left Femoral Artery to Left Femoral Artery with Synthetic Substitute, Percutaneous Endoscopic Approach
PAD	ICD10	041L4JK	Bypass Left Femoral Artery to Bilateral Femoral Arteries with Synthetic Substitute, Percutaneous Endoscopic Approach
PAD	ICD10	041L4JL	Bypass Left Femoral Artery to Popliteal Artery with Synthetic Substitute, Percutaneous Endoscopic Approach
PAD	ICD10	041L4JM	Bypass Left Femoral Artery to Peroneal Artery with Synthetic Substitute, Percutaneous Endoscopic Approach
PAD	ICD10	041L4JN	Bypass Left Femoral Artery to Posterior Tibial Artery with Synthetic Substitute, Percutaneous Endoscopic Approach
PAD	ICD10	041L4JP	Bypass Left Femoral Artery to Foot Artery with Synthetic Substitute, Percutaneous Endoscopic Approach
PAD	ICD10	041L4JQ	Bypass Left Femoral Artery to Lower Extremity Artery with Synthetic Substitute, Percutaneous Endoscopic Approach
PAD	ICD10	041L4JS	Bypass Left Femoral Artery to Lower Extremity Vein with Synthetic Substitute, Percutaneous Endoscopic Approach
PAD	ICD10	041L4KH	Bypass Left Femoral Artery to Right Femoral Artery with Nonautologous Tissue Substitute, Percutaneous Endoscopic Approach
PAD	ICD10	041L4KJ	Bypass Left Femoral Artery to Left Femoral Artery with Nonautologous Tissue Substitute, Percutaneous Endoscopic Approach
PAD	ICD10	041L4KK	Bypass Left Femoral Artery to Bilateral Femoral Arteries with Nonautologous Tissue Substitute, Percutaneous Endoscopic Approach
PAD	ICD10	041L4KL	Bypass Left Femoral Artery to Popliteal Artery with Nonautologous Tissue Substitute, Percutaneous Endoscopic Approach
PAD	ICD10	041L4KM	Bypass Left Femoral Artery to Peroneal Artery with Nonautologous Tissue Substitute, Percutaneous Endoscopic Approach
PAD	ICD10	041L4KN	Bypass Left Femoral Artery to Posterior Tibial Artery with Nonautologous Tissue Substitute, Percutaneous Endoscopic Approach
PAD	ICD10	041L4KP	Bypass Left Femoral Artery to Foot Artery with Nonautologous Tissue Substitute, Percutaneous Endoscopic Approach
PAD	ICD10	041L4KQ	Bypass Left Femoral Artery to Lower Extremity Artery with Nonautologous Tissue Substitute, Percutaneous Endoscopic Approach
PAD	ICD10	041L4KS	Bypass Left Femoral Artery to Lower Extremity Vein with Nonautologous Tissue Substitute, Percutaneous Endoscopic Approach
PAD	ICD10	041L4ZH	Bypass Left Femoral Artery to Right Femoral Artery, Percutaneous Endoscopic Approach
PAD	ICD10	041L4ZJ	Bypass Left Femoral Artery to Left Femoral Artery, Percutaneous Endoscopic Approach
PAD	ICD10	041L4ZK	Bypass Left Femoral Artery to Bilateral Femoral Arteries, Percutaneous Endoscopic Approach
PAD	ICD10	041L4ZL	Bypass Left Femoral Artery to Popliteal Artery, Percutaneous Endoscopic Approach
PAD	ICD10	041L4ZM	Bypass Left Femoral Artery to Peroneal Artery, Percutaneous Endoscopic Approach
PAD	ICD10	041L4ZN	Bypass Left Femoral Artery to Posterior Tibial Artery, Percutaneous Endoscopic Approach
PAD	ICD10	041L4ZP	Bypass Left Femoral Artery to Foot Artery, Percutaneous Endoscopic Approach
PAD	ICD10	041L4ZQ	Bypass Left Femoral Artery to Lower Extremity Artery, Percutaneous Endoscopic Approach
PAD	ICD10	041L4ZS	Bypass Left Femoral Artery to Lower Extremity Vein, Percutaneous Endoscopic Approach
PAD	ICD10	041M09L	Bypass Right Popliteal Artery to Popliteal Artery with Autologous Venous Tissue, Open Approach
PAD	ICD10	041M09M	Bypass Right Popliteal Artery to Peroneal Artery with Autologous Venous Tissue, Open Approach
PAD	ICD10	041M09P	Bypass Right Popliteal Artery to Foot Artery with Autologous Venous Tissue, Open Approach
PAD	ICD10	041M09Q	Bypass Right Popliteal Artery to Lower Extremity Artery with Autologous Venous Tissue, Open Approach
PAD	ICD10	041M09S	Bypass Right Popliteal Artery to Lower Extremity Vein with Autologous Venous Tissue, Open Approach
PAD	ICD10	041M0AL	Bypass Right Popliteal Artery to Popliteal Artery with Autologous Arterial Tissue, Open Approach
PAD	ICD10	041M0AM	Bypass Right Popliteal Artery to Peroneal Artery with Autologous Arterial Tissue, Open Approach
PAD	ICD10	041M0AP	Bypass Right Popliteal Artery to Foot Artery with Autologous Arterial Tissue, Open Approach
PAD	ICD10	041M0AQ	Bypass Right Popliteal Artery to Lower Extremity Artery with Autologous Arterial Tissue, Open Approach
PAD	ICD10	041M0AS	Bypass Right Popliteal Artery to Lower Extremity Vein with Autologous Arterial Tissue, Open Approach
PAD	ICD10	041M0JL	Bypass Right Popliteal Artery to Popliteal Artery with Synthetic Substitute, Open Approach
PAD	ICD10	041M0JM	Bypass Right Popliteal Artery to Peroneal Artery with Synthetic Substitute, Open Approach
PAD	ICD10	041M0JP	Bypass Right Popliteal Artery to Foot Artery with Synthetic Substitute, Open Approach
PAD	ICD10	041M0JQ	Bypass Right Popliteal Artery to Lower Extremity Artery with Synthetic Substitute, Open Approach
PAD	ICD10	041M0JS	Bypass Right Popliteal Artery to Lower Extremity Vein with Synthetic Substitute, Open Approach
PAD	ICD10	041M0KL	Bypass Right Popliteal Artery to Popliteal Artery with Nonautologous Tissue Substitute, Open Approach
PAD	ICD10	041M0KM	Bypass Right Popliteal Artery to Peroneal Artery with Nonautologous Tissue Substitute, Open Approach
PAD	ICD10	041M0KP	Bypass Right Popliteal Artery to Foot Artery with Nonautologous Tissue Substitute, Open Approach
PAD	ICD10	041M0KQ	Bypass Right Popliteal Artery to Lower Extremity Artery with Nonautologous Tissue Substitute, Open Approach
PAD	ICD10	041M0KS	Bypass Right Popliteal Artery to Lower Extremity Vein with Nonautologous Tissue Substitute, Open Approach
PAD	ICD10	041M0ZL	Bypass Right Popliteal Artery to Popliteal Artery, Open Approach
PAD	ICD10	041M0ZM	Bypass Right Popliteal Artery to Peroneal Artery, Open Approach
PAD	ICD10	041M0ZP	Bypass Right Popliteal Artery to Foot Artery, Open Approach
PAD	ICD10	041M0ZQ	Bypass Right Popliteal Artery to Lower Extremity Artery, Open Approach
PAD	ICD10	041M0ZS	Bypass Right Popliteal Artery to Lower Extremity Vein, Open Approach
PAD	ICD10	041M49L	Bypass Right Popliteal Artery to Popliteal Artery with Autologous Venous Tissue, Percutaneous Endoscopic Approach
PAD	ICD10	041M49M	Bypass Right Popliteal Artery to Peroneal Artery with Autologous Venous Tissue, Percutaneous Endoscopic Approach
PAD	ICD10	041M49P	Bypass Right Popliteal Artery to Foot Artery with Autologous Venous Tissue, Percutaneous Endoscopic Approach
PAD	ICD10	041M49Q	Bypass Right Popliteal Artery to Lower Extremity Artery with Autologous Venous Tissue, Percutaneous Endoscopic Approach
PAD	ICD10	041M49S	Bypass Right Popliteal Artery to Lower Extremity Vein with Autologous Venous Tissue, Percutaneous Endoscopic Approach
PAD	ICD10	041M4AL	Bypass Right Popliteal Artery to Popliteal Artery with Autologous Arterial Tissue, Percutaneous Endoscopic Approach
PAD	ICD10	041M4AM	Bypass Right Popliteal Artery to Peroneal Artery with Autologous Arterial Tissue, Percutaneous Endoscopic Approach
PAD	ICD10	041M4AP	Bypass Right Popliteal Artery to Foot Artery with Autologous Arterial Tissue, Percutaneous Endoscopic Approach
PAD	ICD10	041M4AQ	Bypass Right Popliteal Artery to Lower Extremity Artery with Autologous Arterial Tissue, Percutaneous Endoscopic Approach
PAD	ICD10	041M4AS	Bypass Right Popliteal Artery to Lower Extremity Vein with Autologous Arterial Tissue, Percutaneous Endoscopic Approach
PAD	ICD10	041M4JL	Bypass Right Popliteal Artery to Popliteal Artery with Synthetic Substitute, Percutaneous Endoscopic Approach
PAD	ICD10	041M4JM	Bypass Right Popliteal Artery to Peroneal Artery with Synthetic Substitute, Percutaneous Endoscopic Approach
PAD	ICD10	041M4JP	Bypass Right Popliteal Artery to Foot Artery with Synthetic Substitute, Percutaneous Endoscopic Approach
PAD	ICD10	041M4JQ	Bypass Right Popliteal Artery to Lower Extremity Artery with Synthetic Substitute, Percutaneous Endoscopic Approach
PAD	ICD10	041M4JS	Bypass Right Popliteal Artery to Lower Extremity Vein with Synthetic Substitute, Percutaneous Endoscopic Approach
PAD	ICD10	041M4KL	Bypass Right Popliteal Artery to Popliteal Artery with Nonautologous Tissue Substitute, Percutaneous Endoscopic Approach
PAD	ICD10	041M4KM	Bypass Right Popliteal Artery to Peroneal Artery with Nonautologous Tissue Substitute, Percutaneous Endoscopic Approach
PAD	ICD10	041M4KP	Bypass Right Popliteal Artery to Foot Artery with Nonautologous Tissue Substitute, Percutaneous Endoscopic Approach
PAD	ICD10	041M4KQ	Bypass Right Popliteal Artery to Lower Extremity Artery with Nonautologous Tissue Substitute, Percutaneous Endoscopic Approach
PAD	ICD10	041M4KS	Bypass Right Popliteal Artery to Lower Extremity Vein with Nonautologous Tissue Substitute, Percutaneous Endoscopic Approach
PAD	ICD10	041M4ZL	Bypass Right Popliteal Artery to Popliteal Artery, Percutaneous Endoscopic Approach
PAD	ICD10	041M4ZM	Bypass Right Popliteal Artery to Peroneal Artery, Percutaneous Endoscopic Approach
PAD	ICD10	041M4ZP	Bypass Right Popliteal Artery to Foot Artery, Percutaneous Endoscopic Approach
PAD	ICD10	041M4ZQ	Bypass Right Popliteal Artery to Lower Extremity Artery, Percutaneous Endoscopic Approach
PAD	ICD10	041M4ZS	Bypass Right Popliteal Artery to Lower Extremity Vein, Percutaneous Endoscopic Approach
PAD	ICD10	041N09L	Bypass Left Popliteal Artery to Popliteal Artery with Autologous Venous Tissue, Open Approach
PAD	ICD10	041N09M	Bypass Left Popliteal Artery to Peroneal Artery with Autologous Venous Tissue, Open Approach
PAD	ICD10	041N09P	Bypass Left Popliteal Artery to Foot Artery with Autologous Venous Tissue, Open Approach
PAD	ICD10	041N09Q	Bypass Left Popliteal Artery to Lower Extremity Artery with Autologous Venous Tissue, Open Approach
PAD	ICD10	041N09S	Bypass Left Popliteal Artery to Lower Extremity Vein with Autologous Venous Tissue, Open Approach
PAD	ICD10	041N0AL	Bypass Left Popliteal Artery to Popliteal Artery with Autologous Arterial Tissue, Open Approach
PAD	ICD10	041N0AM	Bypass Left Popliteal Artery to Peroneal Artery with Autologous Arterial Tissue, Open Approach
PAD	ICD10	041N0AP	Bypass Left Popliteal Artery to Foot Artery with Autologous Arterial Tissue, Open Approach
PAD	ICD10	041N0AQ	Bypass Left Popliteal Artery to Lower Extremity Artery with Autologous Arterial Tissue, Open Approach
PAD	ICD10	041N0AS	Bypass Left Popliteal Artery to Lower Extremity Vein with Autologous Arterial Tissue, Open Approach
PAD	ICD10	041N0JL	Bypass Left Popliteal Artery to Popliteal Artery with Synthetic Substitute, Open Approach
PAD	ICD10	041N0JM	Bypass Left Popliteal Artery to Peroneal Artery with Synthetic Substitute, Open Approach
PAD	ICD10	041N0JP	Bypass Left Popliteal Artery to Foot Artery with Synthetic Substitute, Open Approach
PAD	ICD10	041N0JQ	Bypass Left Popliteal Artery to Lower Extremity Artery with Synthetic Substitute, Open Approach
PAD	ICD10	041N0JS	Bypass Left Popliteal Artery to Lower Extremity Vein with Synthetic Substitute, Open Approach
PAD	ICD10	041N0KL	Bypass Left Popliteal Artery to Popliteal Artery with Nonautologous Tissue Substitute, Open Approach
PAD	ICD10	041N0KM	Bypass Left Popliteal Artery to Peroneal Artery with Nonautologous Tissue Substitute, Open Approach
PAD	ICD10	041N0KP	Bypass Left Popliteal Artery to Foot Artery with Nonautologous Tissue Substitute, Open Approach
PAD	ICD10	041N0KQ	Bypass Left Popliteal Artery to Lower Extremity Artery with Nonautologous Tissue Substitute, Open Approach
PAD	ICD10	041N0KS	Bypass Left Popliteal Artery to Lower Extremity Vein with Nonautologous Tissue Substitute, Open Approach
PAD	ICD10	041N0ZL	Bypass Left Popliteal Artery to Popliteal Artery, Open Approach
PAD	ICD10	041N0ZM	Bypass Left Popliteal Artery to Peroneal Artery, Open Approach
PAD	ICD10	041N0ZP	Bypass Left Popliteal Artery to Foot Artery, Open Approach
PAD	ICD10	041N0ZQ	Bypass Left Popliteal Artery to Lower Extremity Artery, Open Approach
PAD	ICD10	041N0ZS	Bypass Left Popliteal Artery to Lower Extremity Vein, Open Approach
PAD	ICD10	041N49L	Bypass Left Popliteal Artery to Popliteal Artery with Autologous Venous Tissue, Percutaneous Endoscopic Approach
PAD	ICD10	041N49M	Bypass Left Popliteal Artery to Peroneal Artery with Autologous Venous Tissue, Percutaneous Endoscopic Approach
PAD	ICD10	041N49P	Bypass Left Popliteal Artery to Foot Artery with Autologous Venous Tissue, Percutaneous Endoscopic Approach
PAD	ICD10	041N49Q	Bypass Left Popliteal Artery to Lower Extremity Artery with Autologous Venous Tissue, Percutaneous Endoscopic Approach
PAD	ICD10	041N49S	Bypass Left Popliteal Artery to Lower Extremity Vein with Autologous Venous Tissue, Percutaneous Endoscopic Approach
PAD	ICD10	041N4AL	Bypass Left Popliteal Artery to Popliteal Artery with Autologous Arterial Tissue, Percutaneous Endoscopic Approach
PAD	ICD10	041N4AM	Bypass Left Popliteal Artery to Peroneal Artery with Autologous Arterial Tissue, Percutaneous Endoscopic Approach
PAD	ICD10	041N4AP	Bypass Left Popliteal Artery to Foot Artery with Autologous Arterial Tissue, Percutaneous Endoscopic Approach
PAD	ICD10	041N4AQ	Bypass Left Popliteal Artery to Lower Extremity Artery with Autologous Arterial Tissue, Percutaneous Endoscopic Approach
PAD	ICD10	041N4AS	Bypass Left Popliteal Artery to Lower Extremity Vein with Autologous Arterial Tissue, Percutaneous Endoscopic Approach
PAD	ICD10	041N4JL	Bypass Left Popliteal Artery to Popliteal Artery with Synthetic Substitute, Percutaneous Endoscopic Approach
PAD	ICD10	041N4JM	Bypass Left Popliteal Artery to Peroneal Artery with Synthetic Substitute, Percutaneous Endoscopic Approach
PAD	ICD10	041N4JP	Bypass Left Popliteal Artery to Foot Artery with Synthetic Substitute, Percutaneous Endoscopic Approach
PAD	ICD10	041N4JQ	Bypass Left Popliteal Artery to Lower Extremity Artery with Synthetic Substitute, Percutaneous Endoscopic Approach
PAD	ICD10	041N4JS	Bypass Left Popliteal Artery to Lower Extremity Vein with Synthetic Substitute, Percutaneous Endoscopic Approach
PAD	ICD10	041N4KL	Bypass Left Popliteal Artery to Popliteal Artery with Nonautologous Tissue Substitute, Percutaneous Endoscopic Approach
PAD	ICD10	041N4KM	Bypass Left Popliteal Artery to Peroneal Artery with Nonautologous Tissue Substitute, Percutaneous Endoscopic Approach
PAD	ICD10	041N4KP	Bypass Left Popliteal Artery to Foot Artery with Nonautologous Tissue Substitute, Percutaneous Endoscopic Approach
PAD	ICD10	041N4KQ	Bypass Left Popliteal Artery to Lower Extremity Artery with Nonautologous Tissue Substitute, Percutaneous Endoscopic Approach
PAD	ICD10	041N4KS	Bypass Left Popliteal Artery to Lower Extremity Vein with Nonautologous Tissue Substitute, Percutaneous Endoscopic Approach
PAD	ICD10	041N4ZL	Bypass Left Popliteal Artery to Popliteal Artery, Percutaneous Endoscopic Approach
PAD	ICD10	041N4ZM	Bypass Left Popliteal Artery to Peroneal Artery, Percutaneous Endoscopic Approach
PAD	ICD10	041N4ZP	Bypass Left Popliteal Artery to Foot Artery, Percutaneous Endoscopic Approach
PAD	ICD10	041N4ZQ	Bypass Left Popliteal Artery to Lower Extremity Artery, Percutaneous Endoscopic Approach
PAD	ICD10	041N4ZS	Bypass Left Popliteal Artery to Lower Extremity Vein, Percutaneous Endoscopic Approach
PAD	ICD10	0470***	Dilation of Aotra
PAD	ICD10	047C***	Dilation of Common Iliac Artery, Right
PAD	ICD10	047D***	Dilation of Common Iliac Artery, Left
PAD	ICD10	047E***	Dilation of Internal Iliac Artery, Right
PAD	ICD10	047F***	Dilation of Internal Iliac Artery, Left
PAD	ICD10	047H***	Dilation of External Iliac Artery, Right
PAD	ICD10	047J***	Dilation of External Iliac Artery, Left
PAD	ICD10	047K***	Dilation of Femoral Artery, Right
PAD	ICD10	047L***	Dilation of Femoral Artery, Left
PAD	ICD10	047M***	Dilation of Popliteal Artery, Right
PAD	ICD10	047N***	Dilation of Popliteal Artery, Left
PAD	ICD10	047P***	Dilation of Anterior Tibial Artery, Right
PAD	ICD10	047Q***	Dilation of Anterior Tibial Artery, Left
PAD	ICD10	047R***	Dilation of Posterior Tibial Artery, Right
PAD	ICD10	047S***	Dilation of Posterior Tibial Artery, Left
PAD	ICD10	047T***	Dilation of Perneal Artery, Right
PAD	ICD10	047U***	Dilation of Peroneal Artery, Left
PAD	ICD10	047V***	Dilation of Foot Artery, Right
PAD	ICD10	047W***	Dilation of Foot Artery, Left
PAD	ICD10	047Y***	Dilation of Lower Artery
PAD	ICD10	04C0***	Extirpation of Aotra
PAD	ICD10	04CC***	Extirpation of Common Iliac Artery, Right
PAD	ICD10	04CD***	Extirpation of Common Iliac Artery, Left
PAD	ICD10	04CE***	Extirpation of Internal Iliac Artery, Right
PAD	ICD10	04CF***	Extirpation of Internal Iliac Artery, Left
PAD	ICD10	04CH***	Extirpation of External Iliac Artery, Right
PAD	ICD10	04CJ***	Extirpation of External Iliac Artery, Left
PAD	ICD10	04CK***	Extirpation of Femoral Artery, Right
PAD	ICD10	04CL***	Extirpation of Femoral Artery, Left
PAD	ICD10	04CM***	Extirpation of Popliteal Artery, Right
PAD	ICD10	04CN***	Extirpation of Popliteal Artery, Left
PAD	ICD10	04CP***	Extirpation of Anterior Tibial Artery, Right
PAD	ICD10	04CQ***	Extirpation of Anterior Tibial Artery, Left
PAD	ICD10	04CR***	Extirpation of Posterior Tibial Artery, Right
PAD	ICD10	04CS***	Extirpation of Posterior Tibial Artery, Left
PAD	ICD10	04CT***	Extirpation of Perneal Artery, Right
PAD	ICD10	04CU***	Extirpation of Peroneal Artery, Left
PAD	ICD10	04CV***	Extirpation of Foot Artery, Right
PAD	ICD10	04CW***	Extirpation of Foot Artery, Left
PAD	ICD10	04CY***	Extirpation of Lower Artery
PAD	ICD10	0Y62***	Detachment at Right Hindquarter, Open Approach
PAD	ICD10	0Y63***	Detachment at Left Hindquarter, Open Approach
PAD	ICD10	0Y64***	Detachment at Bilateral Hindquarters, Open Approach
PAD	ICD10	0Y67***	Detachment at Right Femoral Region, Open Approach
PAD	ICD10	0Y68***	Detachment at Left Femoral Region, Open Approach
PAD	ICD10	0Y6C***	Detachment at Right Upper Leg Open Approach
PAD	ICD10	0Y6D***	Detachment at Left Upper Leg, Open Approach
PAD	ICD10	0Y6F***	Detachment at Right Knee Region, Open Approach
PAD	ICD10	0Y6G***	Detachment at Left Knee Region, Open Approach
PAD	ICD10	0Y6H***	Detachment at Right Lower Leg, Open Approach
PAD	ICD10	0Y6J***	Detachment at Left Lower Leg, Open Approach
PAD	ICD10	0Y6M***	Detachment at Right Foot, Open Approach
PAD	ICD10	0Y6N***	Detachment at Left Foot, Open Approach
PAD	ICD9	440	Atherosclerosis of the aorta
PAD	ICD9	440.2	Atherosclerosis of the native arteries of the extremities, unspecified
PAD	ICD9	440.21	Atherosclerosis of the native arteries of the extremities, with intermittent claudication
PAD	ICD9	440.22	Atherosclerosis of the native arteries of the extremities, with rest pain
PAD	ICD9	440.23	Atherosclerosis of native arteries of the extremities with ulceration
PAD	ICD9	440.24	Atherosclerosis of the native arteries of the extremities, with gangrene
PAD	ICD9	440.29	Atherosclerosis of the native arteries of the extremities, other
PAD	ICD9	440.3	Atherosclerosis of bypass graft of the extremities, unspecified
PAD	ICD9	440.31	Atherosclerosis of bypass graft of the extremities, autogenous vein
PAD	ICD9	440.32	Atherosclerosis of bypass graft of the extremities, non-autogenous vein
PAD	ICD9	440.4	Chronic total occlusion of the artery of the exttremitites
PAD	ICD9	440.8	Atherosclerosis of other specified arteries
PAD	ICD9	443.9	Peripheral vascular disease, unspecified
PAD	ICD9	38.14	Endarterectomy, Aorta
PAD	ICD9	38.18	Endarterectomy, Lower limb arteries
PAD	ICD9	39.25	Aorto-iliac-femoral bypass
PAD	ICD9	39.29	Peripheral vascular bypass
PAD	ICD9	39.5	Angioplasty or atherectomy of non-coronary vessels
PAD	ICD9	39.9	Insertion of non-drug-eluting peripheral vessel stents
PAD	ICD9	84.1	Amputation of the lower limb, not otherwise specified
PAD	ICD9	84.12	Amputaiton through foot
PAD	ICD9	84.13	Disarticulation of ankle
PAD	ICD9	84.14	Amputation through ankle
PAD	ICD9	84.15	Other ampuytation below knee
PAD	ICD9	84.16	Disarticulation of knee
PAD	ICD9	84.17	Amputation above knee
PAD	ICD9	84.18	Disarticulation of hip
PAD	ICD9	84.19	Abdominopelvic amputation
PAD	ICD9	84.3	Revision of amputation stump

## Sheet: Table 2 Non Athero Phenos
Disease	Phecode String	Phecode	ICD9
Cancer	Basal cell carcinoma	172.21	173.01
Cancer	Basal cell carcinoma	172.21	173.11
Cancer	Basal cell carcinoma	172.21	173.21
Cancer	Basal cell carcinoma	172.21	173.31
Cancer	Basal cell carcinoma	172.21	173.41
Cancer	Basal cell carcinoma	172.21	173.51
Cancer	Basal cell carcinoma	172.21	173.61
Cancer	Basal cell carcinoma	172.21	173.71
Cancer	Basal cell carcinoma	172.21	173.81
Cancer	Basal cell carcinoma	172.21	173.91
Cancer	Bone cancer	170.1	170
Cancer	Bone cancer	170.1	170.1
Cancer	Bone cancer	170.1	170.2
Cancer	Bone cancer	170.1	170.3
Cancer	Bone cancer	170.1	170.4
Cancer	Bone cancer	170.1	170.5
Cancer	Bone cancer	170.1	170.6
Cancer	Bone cancer	170.1	170.7
Cancer	Bone cancer	170.1	170.8
Cancer	Bone cancer	170.1	170.9
Cancer	Bone cancer	170.1	V10.81
Cancer	Breast cancer	174	174
Cancer	Breast cancer	174	174
Cancer	Breast cancer	174	174.1
Cancer	Breast cancer	174	174.2
Cancer	Breast cancer	174	174.3
Cancer	Breast cancer	174	174.4
Cancer	Breast cancer	174	174.5
Cancer	Breast cancer	174	174.6
Cancer	Breast cancer	174	174.8
Cancer	Breast cancer	174	174.9
Cancer	Breast cancer	174	175
Cancer	Breast cancer	174	175
Cancer	Breast cancer	174	175.9
Cancer	Breast cancer	174	233
Cancer	Breast cancer	174	233
Cancer	Breast cancer	174	238.3
Cancer	Breast cancer	174	239.3
Cancer	Breast cancer	174	V10.3
Cancer	Breast cancer [female]	174.1	174
Cancer	Breast cancer [female]	174.1	174
Cancer	Breast cancer [female]	174.1	174.1
Cancer	Breast cancer [female]	174.1	174.2
Cancer	Breast cancer [female]	174.1	174.3
Cancer	Breast cancer [female]	174.1	174.4
Cancer	Breast cancer [female]	174.1	174.5
Cancer	Breast cancer [female]	174.1	174.6
Cancer	Breast cancer [female]	174.1	174.8
Cancer	Breast cancer [female]	174.1	174.9
Cancer	Breast cancer [female]	174.1	233
Cancer	Breast cancer [female]	174.1	V10.3
Cancer	Breast cancer [male]	174.2	175
Cancer	Breast cancer [male]	174.2	175
Cancer	Breast cancer [male]	174.2	175.9
Cancer	Cancer of bladder	189.2	188
Cancer	Cancer of bladder	189.2	188
Cancer	Cancer of bladder	189.2	188.1
Cancer	Cancer of bladder	189.2	188.2
Cancer	Cancer of bladder	189.2	188.3
Cancer	Cancer of bladder	189.2	188.4
Cancer	Cancer of bladder	189.2	188.5
Cancer	Cancer of bladder	189.2	188.6
Cancer	Cancer of bladder	189.2	188.7
Cancer	Cancer of bladder	189.2	188.8
Cancer	Cancer of bladder	189.2	188.9
Cancer	Cancer of bladder	189.2	233.7
Cancer	Cancer of bladder	189.2	236.7
Cancer	Cancer of bladder	189.2	239.4
Cancer	Cancer of bladder	189.2	V10.51
Cancer	Cancer of bone and connective tissue	170	170
Cancer	Cancer of bone and connective tissue	170	170
Cancer	Cancer of bone and connective tissue	170	170.1
Cancer	Cancer of bone and connective tissue	170	170.2
Cancer	Cancer of bone and connective tissue	170	170.3
Cancer	Cancer of bone and connective tissue	170	170.4
Cancer	Cancer of bone and connective tissue	170	170.5
Cancer	Cancer of bone and connective tissue	170	170.6
Cancer	Cancer of bone and connective tissue	170	170.7
Cancer	Cancer of bone and connective tissue	170	170.8
Cancer	Cancer of bone and connective tissue	170	170.9
Cancer	Cancer of bone and connective tissue	170	171
Cancer	Cancer of bone and connective tissue	170	171
Cancer	Cancer of bone and connective tissue	170	171.2
Cancer	Cancer of bone and connective tissue	170	171.3
Cancer	Cancer of bone and connective tissue	170	171.4
Cancer	Cancer of bone and connective tissue	170	171.5
Cancer	Cancer of bone and connective tissue	170	171.6
Cancer	Cancer of bone and connective tissue	170	171.7
Cancer	Cancer of bone and connective tissue	170	171.8
Cancer	Cancer of bone and connective tissue	170	171.9
Cancer	Cancer of bone and connective tissue	170	V10.81
Cancer	Cancer of brain	191.11	191
Cancer	Cancer of brain	191.11	191
Cancer	Cancer of brain	191.11	191.1
Cancer	Cancer of brain	191.11	191.2
Cancer	Cancer of brain	191.11	191.3
Cancer	Cancer of brain	191.11	191.4
Cancer	Cancer of brain	191.11	191.5
Cancer	Cancer of brain	191.11	191.6
Cancer	Cancer of brain	191.11	191.7
Cancer	Cancer of brain	191.11	191.8
Cancer	Cancer of brain	191.11	191.9
Cancer	Cancer of brain	191.11	V10.85
Cancer	Cancer of brain and nervous system	191.1	191
Cancer	Cancer of brain and nervous system	191.1	191
Cancer	Cancer of brain and nervous system	191.1	191.1
Cancer	Cancer of brain and nervous system	191.1	191.2
Cancer	Cancer of brain and nervous system	191.1	191.3
Cancer	Cancer of brain and nervous system	191.1	191.4
Cancer	Cancer of brain and nervous system	191.1	191.5
Cancer	Cancer of brain and nervous system	191.1	191.6
Cancer	Cancer of brain and nervous system	191.1	191.7
Cancer	Cancer of brain and nervous system	191.1	191.8
Cancer	Cancer of brain and nervous system	191.1	191.9
Cancer	Cancer of brain and nervous system	191.1	192
Cancer	Cancer of brain and nervous system	191.1	192
Cancer	Cancer of brain and nervous system	191.1	192.1
Cancer	Cancer of brain and nervous system	191.1	192.2
Cancer	Cancer of brain and nervous system	191.1	192.3
Cancer	Cancer of brain and nervous system	191.1	192.8
Cancer	Cancer of brain and nervous system	191.1	192.9
Cancer	Cancer of brain and nervous system	191.1	V10.85
Cancer	Cancer of brain and nervous system	191.1	V10.86
Cancer	Cancer of bronchus; lung	165.1	162
Cancer	Cancer of bronchus; lung	165.1	162
Cancer	Cancer of bronchus; lung	165.1	162.2
Cancer	Cancer of bronchus; lung	165.1	162.3
Cancer	Cancer of bronchus; lung	165.1	162.4
Cancer	Cancer of bronchus; lung	165.1	162.5
Cancer	Cancer of bronchus; lung	165.1	162.8
Cancer	Cancer of bronchus; lung	165.1	162.9
Cancer	Cancer of bronchus; lung	165.1	209.21
Cancer	Cancer of bronchus; lung	165.1	231.2
Cancer	Cancer of bronchus; lung	165.1	V10.11
Cancer	Cancer of connective tissue	170.2	171
Cancer	Cancer of connective tissue	170.2	171
Cancer	Cancer of connective tissue	170.2	171.2
Cancer	Cancer of connective tissue	170.2	171.3
Cancer	Cancer of connective tissue	170.2	171.4
Cancer	Cancer of connective tissue	170.2	171.5
Cancer	Cancer of connective tissue	170.2	171.6
Cancer	Cancer of connective tissue	170.2	171.7
Cancer	Cancer of connective tissue	170.2	171.8
Cancer	Cancer of connective tissue	170.2	171.9
Cancer	Cancer of esophagus	150	150
Cancer	Cancer of esophagus	150	150
Cancer	Cancer of esophagus	150	150.1
Cancer	Cancer of esophagus	150	150.2
Cancer	Cancer of esophagus	150	150.3
Cancer	Cancer of esophagus	150	150.4
Cancer	Cancer of esophagus	150	150.5
Cancer	Cancer of esophagus	150	150.8
Cancer	Cancer of esophagus	150	150.9
Cancer	Cancer of esophagus	150	230.1
Cancer	Cancer of esophagus	150	V10.03
Cancer	Cancer of eye	190	190
Cancer	Cancer of eye	190	190
Cancer	Cancer of eye	190	190.1
Cancer	Cancer of eye	190	190.2
Cancer	Cancer of eye	190	190.3
Cancer	Cancer of eye	190	190.4
Cancer	Cancer of eye	190	190.5
Cancer	Cancer of eye	190	190.6
Cancer	Cancer of eye	190	190.7
Cancer	Cancer of eye	190	190.8
Cancer	Cancer of eye	190	190.9
Cancer	Cancer of eye	190	234
Cancer	Cancer of eye	190	V10.84
Cancer	Cancer of hypopharynx	149.3	148
Cancer	Cancer of hypopharynx	149.3	148
Cancer	Cancer of hypopharynx	149.3	148.1
Cancer	Cancer of hypopharynx	149.3	148.2
Cancer	Cancer of hypopharynx	149.3	148.3
Cancer	Cancer of hypopharynx	149.3	148.8
Cancer	Cancer of hypopharynx	149.3	148.9
Cancer	Cancer of intrathoracic organs	164	164
Cancer	Cancer of intrathoracic organs	164	164
Cancer	Cancer of intrathoracic organs	164	164.1
Cancer	Cancer of intrathoracic organs	164	164.2
Cancer	Cancer of intrathoracic organs	164	164.3
Cancer	Cancer of intrathoracic organs	164	164.8
Cancer	Cancer of intrathoracic organs	164	164.9
Cancer	Cancer of intrathoracic organs	164	195.1
Cancer	Cancer of kidney and renal pelvis	189.1	189
Cancer	Cancer of kidney and renal pelvis	189.1	189.1
Cancer	Cancer of kidney and renal pelvis	189.1	209.24
Cancer	Cancer of kidney and renal pelvis	189.1	V10.52
Cancer	Cancer of kidney and renal pelvis	189.1	V10.53
Cancer	Cancer of larynx	149.4	161
Cancer	Cancer of larynx	149.4	161
Cancer	Cancer of larynx	149.4	161.1
Cancer	Cancer of larynx	149.4	161.2
Cancer	Cancer of larynx	149.4	161.3
Cancer	Cancer of larynx	149.4	161.8
Cancer	Cancer of larynx	149.4	161.9
Cancer	Cancer of larynx	149.4	195
Cancer	Cancer of larynx	149.4	231
Cancer	Cancer of larynx	149.4	V10.21
Cancer	Cancer of larynx, pharynx, nasal cavities	149	146
Cancer	Cancer of larynx, pharynx, nasal cavities	149	146
Cancer	Cancer of larynx, pharynx, nasal cavities	149	146.1
Cancer	Cancer of larynx, pharynx, nasal cavities	149	146.2
Cancer	Cancer of larynx, pharynx, nasal cavities	149	146.3
Cancer	Cancer of larynx, pharynx, nasal cavities	149	146.4
Cancer	Cancer of larynx, pharynx, nasal cavities	149	146.5
Cancer	Cancer of larynx, pharynx, nasal cavities	149	146.6
Cancer	Cancer of larynx, pharynx, nasal cavities	149	146.7
Cancer	Cancer of larynx, pharynx, nasal cavities	149	146.8
Cancer	Cancer of larynx, pharynx, nasal cavities	149	146.9
Cancer	Cancer of larynx, pharynx, nasal cavities	149	147
Cancer	Cancer of larynx, pharynx, nasal cavities	149	147
Cancer	Cancer of larynx, pharynx, nasal cavities	149	147.1
Cancer	Cancer of larynx, pharynx, nasal cavities	149	147.2
Cancer	Cancer of larynx, pharynx, nasal cavities	149	147.3
Cancer	Cancer of larynx, pharynx, nasal cavities	149	147.8
Cancer	Cancer of larynx, pharynx, nasal cavities	149	147.9
Cancer	Cancer of larynx, pharynx, nasal cavities	149	148
Cancer	Cancer of larynx, pharynx, nasal cavities	149	148
Cancer	Cancer of larynx, pharynx, nasal cavities	149	148.1
Cancer	Cancer of larynx, pharynx, nasal cavities	149	148.2
Cancer	Cancer of larynx, pharynx, nasal cavities	149	148.3
Cancer	Cancer of larynx, pharynx, nasal cavities	149	148.8
Cancer	Cancer of larynx, pharynx, nasal cavities	149	148.9
Cancer	Cancer of larynx, pharynx, nasal cavities	149	149
Cancer	Cancer of larynx, pharynx, nasal cavities	149	149
Cancer	Cancer of larynx, pharynx, nasal cavities	149	149.1
Cancer	Cancer of larynx, pharynx, nasal cavities	149	149.8
Cancer	Cancer of larynx, pharynx, nasal cavities	149	149.9
Cancer	Cancer of larynx, pharynx, nasal cavities	149	160
Cancer	Cancer of larynx, pharynx, nasal cavities	149	160
Cancer	Cancer of larynx, pharynx, nasal cavities	149	160.1
Cancer	Cancer of larynx, pharynx, nasal cavities	149	160.2
Cancer	Cancer of larynx, pharynx, nasal cavities	149	160.3
Cancer	Cancer of larynx, pharynx, nasal cavities	149	160.4
Cancer	Cancer of larynx, pharynx, nasal cavities	149	160.5
Cancer	Cancer of larynx, pharynx, nasal cavities	149	160.8
Cancer	Cancer of larynx, pharynx, nasal cavities	149	160.9
Cancer	Cancer of larynx, pharynx, nasal cavities	149	161
Cancer	Cancer of larynx, pharynx, nasal cavities	149	161
Cancer	Cancer of larynx, pharynx, nasal cavities	149	161.1
Cancer	Cancer of larynx, pharynx, nasal cavities	149	161.2
Cancer	Cancer of larynx, pharynx, nasal cavities	149	161.3
Cancer	Cancer of larynx, pharynx, nasal cavities	149	161.8
Cancer	Cancer of larynx, pharynx, nasal cavities	149	161.9
Cancer	Cancer of larynx, pharynx, nasal cavities	149	195
Cancer	Cancer of larynx, pharynx, nasal cavities	149	231
Cancer	Cancer of larynx, pharynx, nasal cavities	149	V10.02
Cancer	Cancer of larynx, pharynx, nasal cavities	149	V10.21
Cancer	Cancer of larynx, pharynx, nasal cavities	149	V10.22
Cancer	Cancer of lip	145.1	140
Cancer	Cancer of lip	145.1	140
Cancer	Cancer of lip	145.1	140.1
Cancer	Cancer of lip	145.1	140.3
Cancer	Cancer of lip	145.1	140.4
Cancer	Cancer of lip	145.1	140.5
Cancer	Cancer of lip	145.1	140.6
Cancer	Cancer of lip	145.1	140.8
Cancer	Cancer of lip	145.1	140.9
Cancer	Cancer of liver and intrahepatic bile duct	155	155
Cancer	Cancer of liver and intrahepatic bile duct	155	155
Cancer	Cancer of liver and intrahepatic bile duct	155	155.1
Cancer	Cancer of liver and intrahepatic bile duct	155	155.2
Cancer	Cancer of liver and intrahepatic bile duct	155	230.8
Cancer	Cancer of liver and intrahepatic bile duct	155	V10.07
Cancer	Cancer of major salivary glands	145.3	142
Cancer	Cancer of major salivary glands	145.3	142
Cancer	Cancer of major salivary glands	145.3	142.1
Cancer	Cancer of major salivary glands	145.3	142.2
Cancer	Cancer of major salivary glands	145.3	142.8
Cancer	Cancer of major salivary glands	145.3	142.9
Cancer	Cancer of mouth	145	140
Cancer	Cancer of mouth	145	140
Cancer	Cancer of mouth	145	140.1
Cancer	Cancer of mouth	145	140.3
Cancer	Cancer of mouth	145	140.4
Cancer	Cancer of mouth	145	140.5
Cancer	Cancer of mouth	145	140.6
Cancer	Cancer of mouth	145	140.8
Cancer	Cancer of mouth	145	140.9
Cancer	Cancer of mouth	145	141
Cancer	Cancer of mouth	145	141
Cancer	Cancer of mouth	145	141.1
Cancer	Cancer of mouth	145	141.2
Cancer	Cancer of mouth	145	141.3
Cancer	Cancer of mouth	145	141.4
Cancer	Cancer of mouth	145	141.5
Cancer	Cancer of mouth	145	141.6
Cancer	Cancer of mouth	145	141.8
Cancer	Cancer of mouth	145	141.9
Cancer	Cancer of mouth	145	142
Cancer	Cancer of mouth	145	142
Cancer	Cancer of mouth	145	142.1
Cancer	Cancer of mouth	145	142.2
Cancer	Cancer of mouth	145	142.8
Cancer	Cancer of mouth	145	142.9
Cancer	Cancer of mouth	145	143
Cancer	Cancer of mouth	145	143
Cancer	Cancer of mouth	145	143.1
Cancer	Cancer of mouth	145	143.8
Cancer	Cancer of mouth	145	143.9
Cancer	Cancer of mouth	145	144
Cancer	Cancer of mouth	145	144
Cancer	Cancer of mouth	145	144.1
Cancer	Cancer of mouth	145	144.8
Cancer	Cancer of mouth	145	144.9
Cancer	Cancer of mouth	145	145
Cancer	Cancer of mouth	145	145
Cancer	Cancer of mouth	145	145.1
Cancer	Cancer of mouth	145	145.2
Cancer	Cancer of mouth	145	145.3
Cancer	Cancer of mouth	145	145.4
Cancer	Cancer of mouth	145	145.5
Cancer	Cancer of mouth	145	145.6
Cancer	Cancer of mouth	145	145.8
Cancer	Cancer of mouth	145	145.9
Cancer	Cancer of mouth	145	230
Cancer	Cancer of mouth	145	V10.01
Cancer	Cancer of nasopharynx	149.2	147
Cancer	Cancer of nasopharynx	149.2	147
Cancer	Cancer of nasopharynx	149.2	147.1
Cancer	Cancer of nasopharynx	149.2	147.2
Cancer	Cancer of nasopharynx	149.2	147.3
Cancer	Cancer of nasopharynx	149.2	147.8
Cancer	Cancer of nasopharynx	149.2	147.9
Cancer	Cancer of of nasal cavities	149.9	160
Cancer	Cancer of of nasal cavities	149.9	160
Cancer	Cancer of of nasal cavities	149.9	160.1
Cancer	Cancer of of nasal cavities	149.9	160.2
Cancer	Cancer of of nasal cavities	149.9	160.3
Cancer	Cancer of of nasal cavities	149.9	160.4
Cancer	Cancer of of nasal cavities	149.9	160.5
Cancer	Cancer of of nasal cavities	149.9	160.8
Cancer	Cancer of of nasal cavities	149.9	160.9
Cancer	Cancer of of nasal cavities	149.9	V10.22
Cancer	Cancer of oropharynx	149.1	146
Cancer	Cancer of oropharynx	149.1	146
Cancer	Cancer of oropharynx	149.1	146.1
Cancer	Cancer of oropharynx	149.1	146.2
Cancer	Cancer of oropharynx	149.1	146.3
Cancer	Cancer of oropharynx	149.1	146.4
Cancer	Cancer of oropharynx	149.1	146.5
Cancer	Cancer of oropharynx	149.1	146.6
Cancer	Cancer of oropharynx	149.1	146.7
Cancer	Cancer of oropharynx	149.1	146.8
Cancer	Cancer of oropharynx	149.1	146.9
Cancer	Cancer of other endocrine glands	194	194
Cancer	Cancer of other endocrine glands	194	194
Cancer	Cancer of other endocrine glands	194	194.1
Cancer	Cancer of other endocrine glands	194	194.3
Cancer	Cancer of other endocrine glands	194	194.4
Cancer	Cancer of other endocrine glands	194	194.5
Cancer	Cancer of other endocrine glands	194	194.6
Cancer	Cancer of other endocrine glands	194	194.8
Cancer	Cancer of other endocrine glands	194	194.9
Cancer	Cancer of other endocrine glands	194	V10.88
Cancer	Cancer of other female genital organs	184	181
Cancer	Cancer of other female genital organs	184	183
Cancer	Cancer of other female genital organs	184	183
Cancer	Cancer of other female genital organs	184	183.2
Cancer	Cancer of other female genital organs	184	183.3
Cancer	Cancer of other female genital organs	184	183.4
Cancer	Cancer of other female genital organs	184	183.5
Cancer	Cancer of other female genital organs	184	183.8
Cancer	Cancer of other female genital organs	184	183.9
Cancer	Cancer of other female genital organs	184	184
Cancer	Cancer of other female genital organs	184	184
Cancer	Cancer of other female genital organs	184	184.1
Cancer	Cancer of other female genital organs	184	184.2
Cancer	Cancer of other female genital organs	184	184.3
Cancer	Cancer of other female genital organs	184	184.4
Cancer	Cancer of other female genital organs	184	184.8
Cancer	Cancer of other female genital organs	184	184.9
Cancer	Cancer of other female genital organs	184	233.3
Cancer	Cancer of other female genital organs	184	233.3
Cancer	Cancer of other female genital organs	184	233.31
Cancer	Cancer of other female genital organs	184	233.32
Cancer	Cancer of other female genital organs	184	233.39
Cancer	Cancer of other female genital organs	184	236
Cancer	Cancer of other female genital organs	184	236.1
Cancer	Cancer of other female genital organs	184	236.2
Cancer	Cancer of other female genital organs	184	236.3
Cancer	Cancer of other female genital organs	184	V10.40
Cancer	Cancer of other female genital organs	184	V10.43
Cancer	Cancer of other female genital organs	184	V10.44
Cancer	Cancer of other female genital organs	184.2	184
Cancer	Cancer of other female genital organs	184.2	184.1
Cancer	Cancer of other female genital organs	184.2	184.2
Cancer	Cancer of other female genital organs	184.2	184.3
Cancer	Cancer of other female genital organs	184.2	184.4
Cancer	Cancer of other female genital organs	184.2	233.3
Cancer	Cancer of other female genital organs	184.2	233.3
Cancer	Cancer of other female genital organs	184.2	233.31
Cancer	Cancer of other female genital organs	184.2	233.32
Cancer	Cancer of other female genital organs	184.2	233.39
Cancer	Cancer of other female genital organs	184.2	236
Cancer	Cancer of other female genital organs	184.2	236.1
Cancer	Cancer of other female genital organs	184.2	236.3
Cancer	Cancer of other lymphoid, histiocytic tissue	202	200
Cancer	Cancer of other lymphoid, histiocytic tissue	202	200
Cancer	Cancer of other lymphoid, histiocytic tissue	202	200
Cancer	Cancer of other lymphoid, histiocytic tissue	202	200.01
Cancer	Cancer of other lymphoid, histiocytic tissue	202	200.02
Cancer	Cancer of other lymphoid, histiocytic tissue	202	200.03
Cancer	Cancer of other lymphoid, histiocytic tissue	202	200.04
Cancer	Cancer of other lymphoid, histiocytic tissue	202	200.05
Cancer	Cancer of other lymphoid, histiocytic tissue	202	200.06
Cancer	Cancer of other lymphoid, histiocytic tissue	202	200.07
Cancer	Cancer of other lymphoid, histiocytic tissue	202	200.08
Cancer	Cancer of other lymphoid, histiocytic tissue	202	200.1
Cancer	Cancer of other lymphoid, histiocytic tissue	202	200.1
Cancer	Cancer of other lymphoid, histiocytic tissue	202	200.11
Cancer	Cancer of other lymphoid, histiocytic tissue	202	200.12
Cancer	Cancer of other lymphoid, histiocytic tissue	202	200.13
Cancer	Cancer of other lymphoid, histiocytic tissue	202	200.14
Cancer	Cancer of other lymphoid, histiocytic tissue	202	200.15
Cancer	Cancer of other lymphoid, histiocytic tissue	202	200.16
Cancer	Cancer of other lymphoid, histiocytic tissue	202	200.17
Cancer	Cancer of other lymphoid, histiocytic tissue	202	200.18
Cancer	Cancer of other lymphoid, histiocytic tissue	202	200.2
Cancer	Cancer of other lymphoid, histiocytic tissue	202	200.2
Cancer	Cancer of other lymphoid, histiocytic tissue	202	200.21
Cancer	Cancer of other lymphoid, histiocytic tissue	202	200.22
Cancer	Cancer of other lymphoid, histiocytic tissue	202	200.23
Cancer	Cancer of other lymphoid, histiocytic tissue	202	200.24
Cancer	Cancer of other lymphoid, histiocytic tissue	202	200.25
Cancer	Cancer of other lymphoid, histiocytic tissue	202	200.26
Cancer	Cancer of other lymphoid, histiocytic tissue	202	200.27
Cancer	Cancer of other lymphoid, histiocytic tissue	202	200.28
Cancer	Cancer of other lymphoid, histiocytic tissue	202	200.3
Cancer	Cancer of other lymphoid, histiocytic tissue	202	200.3
Cancer	Cancer of other lymphoid, histiocytic tissue	202	200.31
Cancer	Cancer of other lymphoid, histiocytic tissue	202	200.32
Cancer	Cancer of other lymphoid, histiocytic tissue	202	200.33
Cancer	Cancer of other lymphoid, histiocytic tissue	202	200.34
Cancer	Cancer of other lymphoid, histiocytic tissue	202	200.35
Cancer	Cancer of other lymphoid, histiocytic tissue	202	200.36
Cancer	Cancer of other lymphoid, histiocytic tissue	202	200.37
Cancer	Cancer of other lymphoid, histiocytic tissue	202	200.38
Cancer	Cancer of other lymphoid, histiocytic tissue	202	200.4
Cancer	Cancer of other lymphoid, histiocytic tissue	202	200.4
Cancer	Cancer of other lymphoid, histiocytic tissue	202	200.41
Cancer	Cancer of other lymphoid, histiocytic tissue	202	200.42
Cancer	Cancer of other lymphoid, histiocytic tissue	202	200.43
Cancer	Cancer of other lymphoid, histiocytic tissue	202	200.44
Cancer	Cancer of other lymphoid, histiocytic tissue	202	200.45
Cancer	Cancer of other lymphoid, histiocytic tissue	202	200.46
Cancer	Cancer of other lymphoid, histiocytic tissue	202	200.47
Cancer	Cancer of other lymphoid, histiocytic tissue	202	200.48
Cancer	Cancer of other lymphoid, histiocytic tissue	202	200.5
Cancer	Cancer of other lymphoid, histiocytic tissue	202	200.5
Cancer	Cancer of other lymphoid, histiocytic tissue	202	200.51
Cancer	Cancer of other lymphoid, histiocytic tissue	202	200.52
Cancer	Cancer of other lymphoid, histiocytic tissue	202	200.53
Cancer	Cancer of other lymphoid, histiocytic tissue	202	200.54
Cancer	Cancer of other lymphoid, histiocytic tissue	202	200.55
Cancer	Cancer of other lymphoid, histiocytic tissue	202	200.56
Cancer	Cancer of other lymphoid, histiocytic tissue	202	200.57
Cancer	Cancer of other lymphoid, histiocytic tissue	202	200.58
Cancer	Cancer of other lymphoid, histiocytic tissue	202	200.6
Cancer	Cancer of other lymphoid, histiocytic tissue	202	200.6
Cancer	Cancer of other lymphoid, histiocytic tissue	202	200.61
Cancer	Cancer of other lymphoid, histiocytic tissue	202	200.62
Cancer	Cancer of other lymphoid, histiocytic tissue	202	200.63
Cancer	Cancer of other lymphoid, histiocytic tissue	202	200.64
Cancer	Cancer of other lymphoid, histiocytic tissue	202	200.65
Cancer	Cancer of other lymphoid, histiocytic tissue	202	200.66
Cancer	Cancer of other lymphoid, histiocytic tissue	202	200.67
Cancer	Cancer of other lymphoid, histiocytic tissue	202	200.68
Cancer	Cancer of other lymphoid, histiocytic tissue	202	200.7
Cancer	Cancer of other lymphoid, histiocytic tissue	202	200.7
Cancer	Cancer of other lymphoid, histiocytic tissue	202	200.71
Cancer	Cancer of other lymphoid, histiocytic tissue	202	200.72
Cancer	Cancer of other lymphoid, histiocytic tissue	202	200.73
Cancer	Cancer of other lymphoid, histiocytic tissue	202	200.74
Cancer	Cancer of other lymphoid, histiocytic tissue	202	200.75
Cancer	Cancer of other lymphoid, histiocytic tissue	202	200.76
Cancer	Cancer of other lymphoid, histiocytic tissue	202	200.77
Cancer	Cancer of other lymphoid, histiocytic tissue	202	200.78
Cancer	Cancer of other lymphoid, histiocytic tissue	202	200.8
Cancer	Cancer of other lymphoid, histiocytic tissue	202	200.8
Cancer	Cancer of other lymphoid, histiocytic tissue	202	200.81
Cancer	Cancer of other lymphoid, histiocytic tissue	202	200.82
Cancer	Cancer of other lymphoid, histiocytic tissue	202	200.83
Cancer	Cancer of other lymphoid, histiocytic tissue	202	200.84
Cancer	Cancer of other lymphoid, histiocytic tissue	202	200.85
Cancer	Cancer of other lymphoid, histiocytic tissue	202	200.86
Cancer	Cancer of other lymphoid, histiocytic tissue	202	200.87
Cancer	Cancer of other lymphoid, histiocytic tissue	202	200.88
Cancer	Cancer of other lymphoid, histiocytic tissue	202	202
Cancer	Cancer of other lymphoid, histiocytic tissue	202	202
Cancer	Cancer of other lymphoid, histiocytic tissue	202	202
Cancer	Cancer of other lymphoid, histiocytic tissue	202	202.01
Cancer	Cancer of other lymphoid, histiocytic tissue	202	202.02
Cancer	Cancer of other lymphoid, histiocytic tissue	202	202.03
Cancer	Cancer of other lymphoid, histiocytic tissue	202	202.04
Cancer	Cancer of other lymphoid, histiocytic tissue	202	202.05
Cancer	Cancer of other lymphoid, histiocytic tissue	202	202.06
Cancer	Cancer of other lymphoid, histiocytic tissue	202	202.07
Cancer	Cancer of other lymphoid, histiocytic tissue	202	202.08
Cancer	Cancer of other lymphoid, histiocytic tissue	202	202.1
Cancer	Cancer of other lymphoid, histiocytic tissue	202	202.1
Cancer	Cancer of other lymphoid, histiocytic tissue	202	202.11
Cancer	Cancer of other lymphoid, histiocytic tissue	202	202.12
Cancer	Cancer of other lymphoid, histiocytic tissue	202	202.13
Cancer	Cancer of other lymphoid, histiocytic tissue	202	202.14
Cancer	Cancer of other lymphoid, histiocytic tissue	202	202.15
Cancer	Cancer of other lymphoid, histiocytic tissue	202	202.16
Cancer	Cancer of other lymphoid, histiocytic tissue	202	202.17
Cancer	Cancer of other lymphoid, histiocytic tissue	202	202.18
Cancer	Cancer of other lymphoid, histiocytic tissue	202	202.2
Cancer	Cancer of other lymphoid, histiocytic tissue	202	202.2
Cancer	Cancer of other lymphoid, histiocytic tissue	202	202.21
Cancer	Cancer of other lymphoid, histiocytic tissue	202	202.22
Cancer	Cancer of other lymphoid, histiocytic tissue	202	202.23
Cancer	Cancer of other lymphoid, histiocytic tissue	202	202.24
Cancer	Cancer of other lymphoid, histiocytic tissue	202	202.25
Cancer	Cancer of other lymphoid, histiocytic tissue	202	202.26
Cancer	Cancer of other lymphoid, histiocytic tissue	202	202.27
Cancer	Cancer of other lymphoid, histiocytic tissue	202	202.28
Cancer	Cancer of other lymphoid, histiocytic tissue	202	202.3
Cancer	Cancer of other lymphoid, histiocytic tissue	202	202.3
Cancer	Cancer of other lymphoid, histiocytic tissue	202	202.31
Cancer	Cancer of other lymphoid, histiocytic tissue	202	202.32
Cancer	Cancer of other lymphoid, histiocytic tissue	202	202.33
Cancer	Cancer of other lymphoid, histiocytic tissue	202	202.34
Cancer	Cancer of other lymphoid, histiocytic tissue	202	202.35
Cancer	Cancer of other lymphoid, histiocytic tissue	202	202.36
Cancer	Cancer of other lymphoid, histiocytic tissue	202	202.37
Cancer	Cancer of other lymphoid, histiocytic tissue	202	202.38
Cancer	Cancer of other lymphoid, histiocytic tissue	202	202.5
Cancer	Cancer of other lymphoid, histiocytic tissue	202	202.5
Cancer	Cancer of other lymphoid, histiocytic tissue	202	202.51
Cancer	Cancer of other lymphoid, histiocytic tissue	202	202.52
Cancer	Cancer of other lymphoid, histiocytic tissue	202	202.53
Cancer	Cancer of other lymphoid, histiocytic tissue	202	202.54
Cancer	Cancer of other lymphoid, histiocytic tissue	202	202.55
Cancer	Cancer of other lymphoid, histiocytic tissue	202	202.56
Cancer	Cancer of other lymphoid, histiocytic tissue	202	202.57
Cancer	Cancer of other lymphoid, histiocytic tissue	202	202.58
Cancer	Cancer of other lymphoid, histiocytic tissue	202	202.6
Cancer	Cancer of other lymphoid, histiocytic tissue	202	202.6
Cancer	Cancer of other lymphoid, histiocytic tissue	202	202.61
Cancer	Cancer of other lymphoid, histiocytic tissue	202	202.62
Cancer	Cancer of other lymphoid, histiocytic tissue	202	202.63
Cancer	Cancer of other lymphoid, histiocytic tissue	202	202.64
Cancer	Cancer of other lymphoid, histiocytic tissue	202	202.65
Cancer	Cancer of other lymphoid, histiocytic tissue	202	202.66
Cancer	Cancer of other lymphoid, histiocytic tissue	202	202.67
Cancer	Cancer of other lymphoid, histiocytic tissue	202	202.68
Cancer	Cancer of other lymphoid, histiocytic tissue	202	202.7
Cancer	Cancer of other lymphoid, histiocytic tissue	202	202.7
Cancer	Cancer of other lymphoid, histiocytic tissue	202	202.71
Cancer	Cancer of other lymphoid, histiocytic tissue	202	202.72
Cancer	Cancer of other lymphoid, histiocytic tissue	202	202.73
Cancer	Cancer of other lymphoid, histiocytic tissue	202	202.74
Cancer	Cancer of other lymphoid, histiocytic tissue	202	202.75
Cancer	Cancer of other lymphoid, histiocytic tissue	202	202.76
Cancer	Cancer of other lymphoid, histiocytic tissue	202	202.77
Cancer	Cancer of other lymphoid, histiocytic tissue	202	202.78
Cancer	Cancer of other lymphoid, histiocytic tissue	202	202.8
Cancer	Cancer of other lymphoid, histiocytic tissue	202	202.8
Cancer	Cancer of other lymphoid, histiocytic tissue	202	202.81
Cancer	Cancer of other lymphoid, histiocytic tissue	202	202.82
Cancer	Cancer of other lymphoid, histiocytic tissue	202	202.83
Cancer	Cancer of other lymphoid, histiocytic tissue	202	202.84
Cancer	Cancer of other lymphoid, histiocytic tissue	202	202.85
Cancer	Cancer of other lymphoid, histiocytic tissue	202	202.86
Cancer	Cancer of other lymphoid, histiocytic tissue	202	202.87
Cancer	Cancer of other lymphoid, histiocytic tissue	202	202.88
Cancer	Cancer of other lymphoid, histiocytic tissue	202	202.9
Cancer	Cancer of other lymphoid, histiocytic tissue	202	202.9
Cancer	Cancer of other lymphoid, histiocytic tissue	202	202.91
Cancer	Cancer of other lymphoid, histiocytic tissue	202	202.92
Cancer	Cancer of other lymphoid, histiocytic tissue	202	202.93
Cancer	Cancer of other lymphoid, histiocytic tissue	202	202.94
Cancer	Cancer of other lymphoid, histiocytic tissue	202	202.95
Cancer	Cancer of other lymphoid, histiocytic tissue	202	202.96
Cancer	Cancer of other lymphoid, histiocytic tissue	202	202.97
Cancer	Cancer of other lymphoid, histiocytic tissue	202	202.98
Cancer	Cancer of other lymphoid, histiocytic tissue	202	209.22
Cancer	Cancer of other lymphoid, histiocytic tissue	202	V10.7
Cancer	Cancer of other lymphoid, histiocytic tissue	202	V10.71
Cancer	Cancer of other lymphoid, histiocytic tissue	202	V10.79
Cancer	Cancer of other male genital organs	187	186
Cancer	Cancer of other male genital organs	187	186
Cancer	Cancer of other male genital organs	187	186.9
Cancer	Cancer of other male genital organs	187	187
Cancer	Cancer of other male genital organs	187	187.1
Cancer	Cancer of other male genital organs	187	187.2
Cancer	Cancer of other male genital organs	187	187.3
Cancer	Cancer of other male genital organs	187	187.4
Cancer	Cancer of other male genital organs	187	187.5
Cancer	Cancer of other male genital organs	187	187.6
Cancer	Cancer of other male genital organs	187	187.7
Cancer	Cancer of other male genital organs	187	187.8
Cancer	Cancer of other male genital organs	187	187.9
Cancer	Cancer of other male genital organs	187	233.5
Cancer	Cancer of other male genital organs	187	233.6
Cancer	Cancer of other male genital organs	187	236.4
Cancer	Cancer of other male genital organs	187	236.5
Cancer	Cancer of other male genital organs	187	236.6
Cancer	Cancer of other male genital organs	187	V10.45
Cancer	Cancer of other male genital organs	187	V10.47
Cancer	Cancer of other male genital organs	187	V10.48
Cancer	Cancer of other male genital organs	187	V10.49
Cancer	Cancer of prostate	185	185
Cancer	Cancer of prostate	185	233.4
Cancer	Cancer of prostate	185	V10.46
Cancer	Cancer of stomach	151	151
Cancer	Cancer of stomach	151	151
Cancer	Cancer of stomach	151	151.1
Cancer	Cancer of stomach	151	151.2
Cancer	Cancer of stomach	151	151.3
Cancer	Cancer of stomach	151	151.4
Cancer	Cancer of stomach	151	151.5
Cancer	Cancer of stomach	151	151.6
Cancer	Cancer of stomach	151	151.8
Cancer	Cancer of stomach	151	151.9
Cancer	Cancer of stomach	151	209.23
Cancer	Cancer of stomach	151	230.2
Cancer	Cancer of stomach	151	V10.04
Cancer	Cancer of the gums	145.4	143
Cancer	Cancer of the gums	145.4	143
Cancer	Cancer of the gums	145.4	143.1
Cancer	Cancer of the gums	145.4	143.8
Cancer	Cancer of the gums	145.4	143.9
Cancer	Cancer of the mouth floor	145.5	144
Cancer	Cancer of the mouth floor	145.5	144
Cancer	Cancer of the mouth floor	145.5	144.1
Cancer	Cancer of the mouth floor	145.5	144.8
Cancer	Cancer of the mouth floor	145.5	144.9
Cancer	Cancer of tongue	145.2	141
Cancer	Cancer of tongue	145.2	141
Cancer	Cancer of tongue	145.2	141.1
Cancer	Cancer of tongue	145.2	141.2
Cancer	Cancer of tongue	145.2	141.3
Cancer	Cancer of tongue	145.2	141.4
Cancer	Cancer of tongue	145.2	141.5
Cancer	Cancer of tongue	145.2	141.6
Cancer	Cancer of tongue	145.2	141.8
Cancer	Cancer of tongue	145.2	141.9
Cancer	Cancer of tongue	145.2	V10.01
Cancer	Cancer of urinary organs (incl. kidney and bladder)	189	188
Cancer	Cancer of urinary organs (incl. kidney and bladder)	189	188
Cancer	Cancer of urinary organs (incl. kidney and bladder)	189	188.1
Cancer	Cancer of urinary organs (incl. kidney and bladder)	189	188.2
Cancer	Cancer of urinary organs (incl. kidney and bladder)	189	188.3
Cancer	Cancer of urinary organs (incl. kidney and bladder)	189	188.4
Cancer	Cancer of urinary organs (incl. kidney and bladder)	189	188.5
Cancer	Cancer of urinary organs (incl. kidney and bladder)	189	188.6
Cancer	Cancer of urinary organs (incl. kidney and bladder)	189	188.7
Cancer	Cancer of urinary organs (incl. kidney and bladder)	189	188.8
Cancer	Cancer of urinary organs (incl. kidney and bladder)	189	188.9
Cancer	Cancer of urinary organs (incl. kidney and bladder)	189	189
Cancer	Cancer of urinary organs (incl. kidney and bladder)	189	189
Cancer	Cancer of urinary organs (incl. kidney and bladder)	189	189.1
Cancer	Cancer of urinary organs (incl. kidney and bladder)	189	189.2
Cancer	Cancer of urinary organs (incl. kidney and bladder)	189	189.3
Cancer	Cancer of urinary organs (incl. kidney and bladder)	189	189.4
Cancer	Cancer of urinary organs (incl. kidney and bladder)	189	189.8
Cancer	Cancer of urinary organs (incl. kidney and bladder)	189	189.9
Cancer	Cancer of urinary organs (incl. kidney and bladder)	189	209.24
Cancer	Cancer of urinary organs (incl. kidney and bladder)	189	233.7
Cancer	Cancer of urinary organs (incl. kidney and bladder)	189	233.9
Cancer	Cancer of urinary organs (incl. kidney and bladder)	189	236.7
Cancer	Cancer of urinary organs (incl. kidney and bladder)	189	239.4
Cancer	Cancer of urinary organs (incl. kidney and bladder)	189	V10.5
Cancer	Cancer of urinary organs (incl. kidney and bladder)	189	V10.50
Cancer	Cancer of urinary organs (incl. kidney and bladder)	189	V10.51
Cancer	Cancer of urinary organs (incl. kidney and bladder)	189	V10.52
Cancer	Cancer of urinary organs (incl. kidney and bladder)	189	V10.53
Cancer	Cancer of urinary organs (incl. kidney and bladder)	189	V10.59
Cancer	Cancer within the respiratory system	165	162
Cancer	Cancer within the respiratory system	165	162
Cancer	Cancer within the respiratory system	165	162.2
Cancer	Cancer within the respiratory system	165	162.3
Cancer	Cancer within the respiratory system	165	162.4
Cancer	Cancer within the respiratory system	165	162.5
Cancer	Cancer within the respiratory system	165	162.8
Cancer	Cancer within the respiratory system	165	162.9
Cancer	Cancer within the respiratory system	165	163
Cancer	Cancer within the respiratory system	165	163
Cancer	Cancer within the respiratory system	165	163.1
Cancer	Cancer within the respiratory system	165	163.8
Cancer	Cancer within the respiratory system	165	163.9
Cancer	Cancer within the respiratory system	165	165
Cancer	Cancer within the respiratory system	165	165
Cancer	Cancer within the respiratory system	165	165.8
Cancer	Cancer within the respiratory system	165	165.9
Cancer	Cancer within the respiratory system	165	209.21
Cancer	Cancer within the respiratory system	165	231
Cancer	Cancer within the respiratory system	165	231.1
Cancer	Cancer within the respiratory system	165	231.2
Cancer	Cancer within the respiratory system	165	231.8
Cancer	Cancer within the respiratory system	165	231.9
Cancer	Cancer within the respiratory system	165	V10.1
Cancer	Cancer within the respiratory system	165	V10.11
Cancer	Cancer within the respiratory system	165	V10.12
Cancer	Cancer within the respiratory system	165	V10.2
Cancer	Cancer within the respiratory system	165	V10.20
Cancer	Cancer within the respiratory system	165	V10.29
Cancer	Cancer, suspected or other	195	195
Cancer	Cancer, suspected or other	195	195.2
Cancer	Cancer, suspected or other	195	195.3
Cancer	Cancer, suspected or other	195	195.4
Cancer	Cancer, suspected or other	195	195.5
Cancer	Cancer, suspected or other	195	195.8
Cancer	Cancer, suspected or other	195	199
Cancer	Cancer, suspected or other	195	199
Cancer	Cancer, suspected or other	195	199.1
Cancer	Cancer, suspected or other	195	209.2
Cancer	Cancer, suspected or other	195	209.2
Cancer	Cancer, suspected or other	195	209.29
Cancer	Cancer, suspected or other	195	209.3
Cancer	Cancer, suspected or other	195	209.3
Cancer	Cancer, suspected or other	195	209.7
Cancer	Cancer, suspected or other	195	209.75
Cancer	Cancer, suspected or other	195	234
Cancer	Cancer, suspected or other	195	234.8
Cancer	Cancer, suspected or other	195	234.9
Cancer	Cancer, suspected or other	195	338.3
Cancer	Cancer, suspected or other	195	V10
Cancer	Cancer, suspected or other	195	V10.4
Cancer	Cancer, suspected or other	195	V10.8
Cancer	Cancer, suspected or other	195	V10.89
Cancer	Cancer, suspected or other	195	V10.9
Cancer	Cancer, suspected or other	195	V10.90
Cancer	Cancer, suspected or other	195	V10.91
Cancer	Cancer, suspected or other	195	V71.1
Cancer	Carcinoma in situ of skin	172.3	232
Cancer	Carcinoma in situ of skin	172.3	232.1
Cancer	Carcinoma in situ of skin	172.3	232.2
Cancer	Carcinoma in situ of skin	172.3	232.3
Cancer	Carcinoma in situ of skin	172.3	232.4
Cancer	Carcinoma in situ of skin	172.3	232.5
Cancer	Carcinoma in situ of skin	172.3	232.6
Cancer	Carcinoma in situ of skin	172.3	232.7
Cancer	Carcinoma in situ of skin	172.3	232.8
Cancer	Carcinoma in situ of skin	172.3	232.9
Cancer	Cervical cancer	180.1	180
Cancer	Cervical cancer	180.1	180.1
Cancer	Cervical cancer	180.1	180.8
Cancer	Cervical cancer	180.1	180.9
Cancer	Cervical cancer	180.1	V10.41
Cancer	Cervical cancer and dysplasia	180	180
Cancer	Cervical cancer and dysplasia	180	180
Cancer	Cervical cancer and dysplasia	180	180.1
Cancer	Cervical cancer and dysplasia	180	180.8
Cancer	Cervical cancer and dysplasia	180	180.9
Cancer	Cervical cancer and dysplasia	180	233.1
Cancer	Cervical cancer and dysplasia	180	622.1
Cancer	Cervical cancer and dysplasia	180	622.1
Cancer	Cervical cancer and dysplasia	180	622.11
Cancer	Cervical cancer and dysplasia	180	622.12
Cancer	Cervical cancer and dysplasia	180	V10.41
Cancer	Colon cancer	153.2	153
Cancer	Colon cancer	153.2	153
Cancer	Colon cancer	153.2	153.1
Cancer	Colon cancer	153.2	153.2
Cancer	Colon cancer	153.2	153.3
Cancer	Colon cancer	153.2	153.4
Cancer	Colon cancer	153.2	153.5
Cancer	Colon cancer	153.2	153.6
Cancer	Colon cancer	153.2	153.7
Cancer	Colon cancer	153.2	153.8
Cancer	Colon cancer	153.2	153.9
Cancer	Colon cancer	153.2	159
Cancer	Colon cancer	153.2	209.1
Cancer	Colon cancer	153.2	209.1
Cancer	Colon cancer	153.2	209.11
Cancer	Colon cancer	153.2	209.12
Cancer	Colon cancer	153.2	209.13
Cancer	Colon cancer	153.2	209.14
Cancer	Colon cancer	153.2	209.15
Cancer	Colon cancer	153.2	209.16
Cancer	Colon cancer	153.2	230.3
Cancer	Colon cancer	153.2	V10.05
Cancer	Colorectal cancer	153	153
Cancer	Colorectal cancer	153	153
Cancer	Colorectal cancer	153	153.1
Cancer	Colorectal cancer	153	153.2
Cancer	Colorectal cancer	153	153.3
Cancer	Colorectal cancer	153	153.4
Cancer	Colorectal cancer	153	153.5
Cancer	Colorectal cancer	153	153.6
Cancer	Colorectal cancer	153	153.7
Cancer	Colorectal cancer	153	153.8
Cancer	Colorectal cancer	153	153.9
Cancer	Colorectal cancer	153	154
Cancer	Colorectal cancer	153	154
Cancer	Colorectal cancer	153	154.1
Cancer	Colorectal cancer	153	154.2
Cancer	Colorectal cancer	153	154.3
Cancer	Colorectal cancer	153	154.8
Cancer	Colorectal cancer	153	159
Cancer	Colorectal cancer	153	209.1
Cancer	Colorectal cancer	153	209.1
Cancer	Colorectal cancer	153	209.11
Cancer	Colorectal cancer	153	209.12
Cancer	Colorectal cancer	153	209.13
Cancer	Colorectal cancer	153	209.14
Cancer	Colorectal cancer	153	209.15
Cancer	Colorectal cancer	153	209.16
Cancer	Colorectal cancer	153	209.17
Cancer	Colorectal cancer	153	230.3
Cancer	Colorectal cancer	153	230.4
Cancer	Colorectal cancer	153	230.5
Cancer	Colorectal cancer	153	230.6
Cancer	Colorectal cancer	153	796.7
Cancer	Colorectal cancer	153	796.7
Cancer	Colorectal cancer	153	796.71
Cancer	Colorectal cancer	153	796.72
Cancer	Colorectal cancer	153	796.73
Cancer	Colorectal cancer	153	796.74
Cancer	Colorectal cancer	153	796.76
Cancer	Colorectal cancer	153	V10.05
Cancer	Colorectal cancer	153	V10.06
Cancer	Other non-epithelial cancer of skin	172.2	173
Cancer	Other non-epithelial cancer of skin	172.2	173
Cancer	Other non-epithelial cancer of skin	172.2	173
Cancer	Other non-epithelial cancer of skin	172.2	173.01
Cancer	Other non-epithelial cancer of skin	172.2	173.02
Cancer	Other non-epithelial cancer of skin	172.2	173.09
Cancer	Other non-epithelial cancer of skin	172.2	173.1
Cancer	Other non-epithelial cancer of skin	172.2	173.1
Cancer	Other non-epithelial cancer of skin	172.2	173.11
Cancer	Other non-epithelial cancer of skin	172.2	173.12
Cancer	Other non-epithelial cancer of skin	172.2	173.19
Cancer	Other non-epithelial cancer of skin	172.2	173.2
Cancer	Other non-epithelial cancer of skin	172.2	173.2
Cancer	Other non-epithelial cancer of skin	172.2	173.21
Cancer	Other non-epithelial cancer of skin	172.2	173.22
Cancer	Other non-epithelial cancer of skin	172.2	173.29
Cancer	Other non-epithelial cancer of skin	172.2	173.3
Cancer	Other non-epithelial cancer of skin	172.2	173.3
Cancer	Other non-epithelial cancer of skin	172.2	173.31
Cancer	Other non-epithelial cancer of skin	172.2	173.32
Cancer	Other non-epithelial cancer of skin	172.2	173.39
Cancer	Other non-epithelial cancer of skin	172.2	173.4
Cancer	Other non-epithelial cancer of skin	172.2	173.4
Cancer	Other non-epithelial cancer of skin	172.2	173.41
Cancer	Other non-epithelial cancer of skin	172.2	173.42
Cancer	Other non-epithelial cancer of skin	172.2	173.49
Cancer	Other non-epithelial cancer of skin	172.2	173.5
Cancer	Other non-epithelial cancer of skin	172.2	173.5
Cancer	Other non-epithelial cancer of skin	172.2	173.51
Cancer	Other non-epithelial cancer of skin	172.2	173.52
Cancer	Other non-epithelial cancer of skin	172.2	173.59
Cancer	Other non-epithelial cancer of skin	172.2	173.6
Cancer	Other non-epithelial cancer of skin	172.2	173.6
Cancer	Other non-epithelial cancer of skin	172.2	173.61
Cancer	Other non-epithelial cancer of skin	172.2	173.62
Cancer	Other non-epithelial cancer of skin	172.2	173.69
Cancer	Other non-epithelial cancer of skin	172.2	173.7
Cancer	Other non-epithelial cancer of skin	172.2	173.7
Cancer	Other non-epithelial cancer of skin	172.2	173.71
Cancer	Other non-epithelial cancer of skin	172.2	173.72
Cancer	Other non-epithelial cancer of skin	172.2	173.79
Cancer	Other non-epithelial cancer of skin	172.2	173.8
Cancer	Other non-epithelial cancer of skin	172.2	173.8
Cancer	Other non-epithelial cancer of skin	172.2	173.81
Cancer	Other non-epithelial cancer of skin	172.2	173.82
Cancer	Other non-epithelial cancer of skin	172.2	173.89
Cancer	Other non-epithelial cancer of skin	172.2	173.9
Cancer	Other non-epithelial cancer of skin	172.2	173.9
Cancer	Other non-epithelial cancer of skin	172.2	173.91
Cancer	Other non-epithelial cancer of skin	172.2	173.92
Cancer	Other non-epithelial cancer of skin	172.2	173.99
Cancer	Other non-epithelial cancer of skin	172.2	209.31
Cancer	Other non-epithelial cancer of skin	172.2	209.32
Cancer	Other non-epithelial cancer of skin	172.2	209.33
Cancer	Other non-epithelial cancer of skin	172.2	209.34
Cancer	Other non-epithelial cancer of skin	172.2	209.35
Cancer	Other non-epithelial cancer of skin	172.2	209.36
Cancer	Other non-epithelial cancer of skin	172.2	V10.83
Cancer	Pancreatic cancer	157	157
Cancer	Pancreatic cancer	157	157
Cancer	Pancreatic cancer	157	157.1
Cancer	Pancreatic cancer	157	157.2
Cancer	Pancreatic cancer	157	157.3
Cancer	Pancreatic cancer	157	157.4
Cancer	Pancreatic cancer	157	157.8
Cancer	Pancreatic cancer	157	157.9
Cancer	Skin cancer	172	172
Cancer	Skin cancer	172	172
Cancer	Skin cancer	172	172.1
Cancer	Skin cancer	172	172.2
Cancer	Skin cancer	172	172.3
Cancer	Skin cancer	172	172.4
Cancer	Skin cancer	172	172.5
Cancer	Skin cancer	172	172.6
Cancer	Skin cancer	172	172.7
Cancer	Skin cancer	172	172.8
Cancer	Skin cancer	172	172.9
Cancer	Skin cancer	172	173
Cancer	Skin cancer	172	173
Cancer	Skin cancer	172	173
Cancer	Skin cancer	172	173.01
Cancer	Skin cancer	172	173.02
Cancer	Skin cancer	172	173.09
Cancer	Skin cancer	172	173.1
Cancer	Skin cancer	172	173.1
Cancer	Skin cancer	172	173.11
Cancer	Skin cancer	172	173.12
Cancer	Skin cancer	172	173.19
Cancer	Skin cancer	172	173.2
Cancer	Skin cancer	172	173.2
Cancer	Skin cancer	172	173.21
Cancer	Skin cancer	172	173.22
Cancer	Skin cancer	172	173.29
Cancer	Skin cancer	172	173.3
Cancer	Skin cancer	172	173.3
Cancer	Skin cancer	172	173.31
Cancer	Skin cancer	172	173.32
Cancer	Skin cancer	172	173.39
Cancer	Skin cancer	172	173.4
Cancer	Skin cancer	172	173.4
Cancer	Skin cancer	172	173.41
Cancer	Skin cancer	172	173.42
Cancer	Skin cancer	172	173.49
Cancer	Skin cancer	172	173.5
Cancer	Skin cancer	172	173.5
Cancer	Skin cancer	172	173.51
Cancer	Skin cancer	172	173.52
Cancer	Skin cancer	172	173.59
Cancer	Skin cancer	172	173.6
Cancer	Skin cancer	172	173.6
Cancer	Skin cancer	172	173.61
Cancer	Skin cancer	172	173.62
Cancer	Skin cancer	172	173.69
Cancer	Skin cancer	172	173.7
Cancer	Skin cancer	172	173.7
Cancer	Skin cancer	172	173.71
Cancer	Skin cancer	172	173.72
Cancer	Skin cancer	172	173.79
Cancer	Skin cancer	172	173.8
Cancer	Skin cancer	172	173.8
Cancer	Skin cancer	172	173.81
Cancer	Skin cancer	172	173.82
Cancer	Skin cancer	172	173.89
Cancer	Skin cancer	172	173.9
Cancer	Skin cancer	172	173.9
Cancer	Skin cancer	172	173.91
Cancer	Skin cancer	172	173.92
Cancer	Skin cancer	172	173.99
Cancer	Skin cancer	172	209.31
Cancer	Skin cancer	172	209.32
Cancer	Skin cancer	172	209.33
Cancer	Skin cancer	172	209.34
Cancer	Skin cancer	172	209.35
Cancer	Skin cancer	172	209.36
Cancer	Skin cancer	172	232
Cancer	Skin cancer	172	232
Cancer	Skin cancer	172	232.1
Cancer	Skin cancer	172	232.2
Cancer	Skin cancer	172	232.3
Cancer	Skin cancer	172	232.4
Cancer	Skin cancer	172	232.5
Cancer	Skin cancer	172	232.6
Cancer	Skin cancer	172	232.7
Cancer	Skin cancer	172	232.8
Cancer	Skin cancer	172	232.9
Cancer	Skin cancer	172	V10.82
Cancer	Skin cancer	172	V10.83
Cancer	Squamous cell carcinoma	172.22	173.02
Cancer	Squamous cell carcinoma	172.22	173.12
Cancer	Squamous cell carcinoma	172.22	173.22
Cancer	Squamous cell carcinoma	172.22	173.32
Cancer	Squamous cell carcinoma	172.22	173.42
Cancer	Squamous cell carcinoma	172.22	173.52
Cancer	Squamous cell carcinoma	172.22	173.62
Cancer	Squamous cell carcinoma	172.22	173.72
Cancer	Squamous cell carcinoma	172.22	173.82
Cancer	Squamous cell carcinoma	172.22	173.92
Cancer	Thyroid cancer	193	193
Cancer	Thyroid cancer	193	258.02
Cancer	Thyroid cancer	193	258.03
Cancer	Thyroid cancer	193	V10.87
COPD	Chronic airway obstruction	496	491
COPD	Chronic airway obstruction	496	491
COPD	Chronic airway obstruction	496	491.1
COPD	Chronic airway obstruction	496	491.2
COPD	Chronic airway obstruction	496	491.2
COPD	Chronic airway obstruction	496	491.21
COPD	Chronic airway obstruction	496	491.22
COPD	Chronic airway obstruction	496	491.8
COPD	Chronic airway obstruction	496	491.9
COPD	Chronic airway obstruction	496	492
COPD	Chronic airway obstruction	496	492
COPD	Chronic airway obstruction	496	492.8
COPD	Chronic airway obstruction	496	494
COPD	Chronic airway obstruction	496	494
COPD	Chronic airway obstruction	496	494.1
COPD	Chronic airway obstruction	496	496
COPD	Chronic bronchitis	496.2	491
COPD	Chronic bronchitis	496.2	491
COPD	Chronic bronchitis	496.2	491.1
COPD	Chronic bronchitis	496.2	491.2
COPD	Chronic bronchitis	496.2	491.2
COPD	Chronic bronchitis	496.2	491.21
COPD	Chronic bronchitis	496.2	491.22
COPD	Chronic bronchitis	496.2	491.8
COPD	Chronic bronchitis	496.2	491.9
COPD	Chronic obstructive asthma	495.1	493.2
COPD	Chronic obstructive asthma	495.1	493.2
COPD	Chronic obstructive asthma	495.1	493.21
COPD	Chronic obstructive asthma	495.1	493.22
COPD	Chronic obstructive asthma with exacerbation	495.11	493.21
COPD	Chronic obstructive asthma with exacerbation	495.11	493.22
COPD	Emphysema	496.1	492
COPD	Emphysema	496.1	492
COPD	Emphysema	496.1	492.8
COPD	Empyema and pneumothorax	506	510
COPD	Empyema and pneumothorax	506	510
COPD	Empyema and pneumothorax	506	510.9
COPD	Empyema and pneumothorax	506	512
COPD	Empyema and pneumothorax	506	512
COPD	Empyema and pneumothorax	506	512.1
COPD	Empyema and pneumothorax	506	512.2
COPD	Empyema and pneumothorax	506	512.8
COPD	Empyema and pneumothorax	506	512.81
COPD	Empyema and pneumothorax	506	512.82
COPD	Empyema and pneumothorax	506	512.83
COPD	Empyema and pneumothorax	506	512.84
COPD	Empyema and pneumothorax	506	512.89
Dementia	Alzheimer's disease	290.11	331
Dementia	Alzheimer's disease	290.11	331
Dementia	Delirium dementia and amnestic and other cognitive disorders	290	290
Dementia	Delirium dementia and amnestic and other cognitive disorders	290	290
Dementia	Delirium dementia and amnestic and other cognitive disorders	290	290
Dementia	Delirium dementia and amnestic and other cognitive disorders	290	290.1
Dementia	Delirium dementia and amnestic and other cognitive disorders	290	290.1
Dementia	Delirium dementia and amnestic and other cognitive disorders	290	290.11
Dementia	Delirium dementia and amnestic and other cognitive disorders	290	290.12
Dementia	Delirium dementia and amnestic and other cognitive disorders	290	290.13
Dementia	Delirium dementia and amnestic and other cognitive disorders	290	290.2
Dementia	Delirium dementia and amnestic and other cognitive disorders	290	290.2
Dementia	Delirium dementia and amnestic and other cognitive disorders	290	290.21
Dementia	Delirium dementia and amnestic and other cognitive disorders	290	290.3
Dementia	Delirium dementia and amnestic and other cognitive disorders	290	290.4
Dementia	Delirium dementia and amnestic and other cognitive disorders	290	290.4
Dementia	Delirium dementia and amnestic and other cognitive disorders	290	290.41
Dementia	Delirium dementia and amnestic and other cognitive disorders	290	290.42
Dementia	Delirium dementia and amnestic and other cognitive disorders	290	290.43
Dementia	Delirium dementia and amnestic and other cognitive disorders	290	290.8
Dementia	Delirium dementia and amnestic and other cognitive disorders	290	290.9
Dementia	Delirium dementia and amnestic and other cognitive disorders	290	293
Dementia	Delirium dementia and amnestic and other cognitive disorders	290	293.1
Dementia	Delirium dementia and amnestic and other cognitive disorders	290	294
Dementia	Delirium dementia and amnestic and other cognitive disorders	290	294
Dementia	Delirium dementia and amnestic and other cognitive disorders	290	294.1
Dementia	Delirium dementia and amnestic and other cognitive disorders	290	294.1
Dementia	Delirium dementia and amnestic and other cognitive disorders	290	294.11
Dementia	Delirium dementia and amnestic and other cognitive disorders	290	294.2
Dementia	Delirium dementia and amnestic and other cognitive disorders	290	294.2
Dementia	Delirium dementia and amnestic and other cognitive disorders	290	294.21
Dementia	Delirium dementia and amnestic and other cognitive disorders	290	331
Dementia	Delirium dementia and amnestic and other cognitive disorders	290	331
Dementia	Delirium dementia and amnestic and other cognitive disorders	290	331.1
Dementia	Delirium dementia and amnestic and other cognitive disorders	290	331.11
Dementia	Delirium dementia and amnestic and other cognitive disorders	290	331.19
Dementia	Delirium dementia and amnestic and other cognitive disorders	290	331.2
Dementia	Delirium dementia and amnestic and other cognitive disorders	290	331.82
Dementia	Delirium dementia and amnestic and other cognitive disorders	290	797
Dementia	Delirium dementia and amnestic and other cognitive disorders	290	797
Dementia	Dementia with cerebral degenerations	290.12	331.1
Dementia	Dementia with cerebral degenerations	290.12	331.11
Dementia	Dementia with cerebral degenerations	290.12	331.19
Dementia	Dementia with cerebral degenerations	290.12	331.2
Dementia	Dementia with cerebral degenerations	290.12	331.82
Dementia	Dementias	290.1	290
Dementia	Dementias	290.1	290
Dementia	Dementias	290.1	290.1
Dementia	Dementias	290.1	290.1
Dementia	Dementias	290.1	290.11
Dementia	Dementias	290.1	290.12
Dementia	Dementias	290.1	290.13
Dementia	Dementias	290.1	290.2
Dementia	Dementias	290.1	290.2
Dementia	Dementias	290.1	290.21
Dementia	Dementias	290.1	290.3
Dementia	Dementias	290.1	290.4
Dementia	Dementias	290.1	290.4
Dementia	Dementias	290.1	290.41
Dementia	Dementias	290.1	290.42
Dementia	Dementias	290.1	290.43
Dementia	Dementias	290.1	294.1
Dementia	Dementias	290.1	294.1
Dementia	Dementias	290.1	294.11
Dementia	Dementias	290.1	294.2
Dementia	Dementias	290.1	294.2
Dementia	Dementias	290.1	294.21
Dementia	Dementias	290.1	331
Dementia	Dementias	290.1	331
Dementia	Dementias	290.1	331.1
Dementia	Dementias	290.1	331.11
Dementia	Dementias	290.1	331.19
Dementia	Dementias	290.1	331.2
Dementia	Dementias	290.1	331.82
Dementia	Senile dementia	290.13	290
Dementia	Senile dementia	290.13	290.2
Dementia	Senile dementia	290.13	290.2
Dementia	Senile dementia	290.13	290.21
Dementia	Senile dementia	290.13	290.3
Dementia	Vascular dementia	290.16	290.4
Dementia	Vascular dementia	290.16	290.4
Dementia	Vascular dementia	290.16	290.41
Dementia	Vascular dementia	290.16	290.42
Dementia	Vascular dementia	290.16	290.43

## Sheet: Table 3 MAF
rsID	MAF EUR	MAF AFR	MAF HIS
rs11583680	0.14	0.023	0.086
rs11591147	0.016	0.0028	0.00095
rs11206510	0.18	0.14	0.13
rs2479409	0.35	0.26	0.49

## Sheet: Table 5 PheWAS
Phecode	Phecode String	OR	P Value
272.1	Hyperlipidemia	0.903574	3.15e-101
272	Disorders of lipoid metabolism	0.903958	1.61e-100
272.11	Hypercholesterolemia	0.885219	5.88e-68
272.13	Mixed hyperlipidemia	0.892875	8.64e-44
411.4	Coronary atherosclerosis	0.946916	1.83e-21
411	Ischemic Heart Disease	0.955368	9.6e-19
411.8	Other chronic ischemic heart disease, unspecified	0.946544	1.09e-18
442	Other aneurysm	0.926923	7.1e-09
442.1	Aortic aneurysm	0.932895	5.27e-07
411.1	Unstable angina (intermediate coronary syndrome)	0.936864	1.3e-05
411.3	Angina pectoris	0.95627	3.38e-05
433.1	Occlusion and stenosis of precerebral arteries	0.959823	0.000275067
411.2	Myocardial infarction	0.952938	0.000521035
440	Atherosclerosis	0.958133	0.000748598
440.2	Atherosclerosis of the extremities	0.952398	0.000775858
395.2	Nonrheumatic aortic valve disorders	0.954088	0.00108709
433	Cerebrovascular disease	0.97682	0.00108929
153.2	Colon cancer	1.04967	0.00163051
530.11	GERD	1.01321	0.00330185
110	Dermatophytosis / Dermatomycosis	1.01506	0.0040627
110.1	Dermatophytosis	1.01486	0.00527325
418	Nonspecific chest pain	0.986966	0.00694664
110.11	Dermatophytosis of nail	1.01638	0.00713721
153	Colorectal cancer	1.03932	0.00766137
530.1	Esophagitis, GERD and related diseases	1.01183	0.00782734
694.2	Other dyschromia	0.948786	0.00818767
272.12	Hyperglyceridemia	0.97452	0.00955751
250.42	Other abnormal glucose	0.975765	0.0118016
257	Testicular dysfunction	1.02409	0.0129032
172	Skin cancer	0.983117	0.013539
530	Diseases of esophagus	1.01091	0.0136445
257.1	Testicular hypofunction	1.02407	0.0147952
722.6	Degeneration of intervertebral disc	1.01601	0.0150256
426	Cardiac conduction disorders	0.981324	0.0154197
327	Sleep disorders	1.01322	0.0172026
716	Other arthropathies	1.01632	0.0172721
173	Neoplasm of uncertain behavior of skin	0.978175	0.0179727
716.9	Arthropathy NOS	1.01661	0.0182593
428.1	Congestive heart failure (CHF) NOS	0.980877	0.0199646
433.31	Transient cerebral ischemia	0.975382	0.0209291
771.1	Swelling of limb	0.95901	0.0211876
428	Congestive heart failure; nonhypertensive	0.981883	0.022247
396	Abnormal heart sounds	0.967433	0.0242526
369	Infection of the eye	1.02754	0.0246856
401.22	Hypertensive chronic kidney disease	0.97419	0.0261222
727.4	Ganglion and cyst of synovium, tendon, and bursa	0.957892	0.0264547
721	Spondylosis and allied disorders	1.01534	0.0264615
395	Heart valve disorders	0.978051	0.0266015
280.1	Iron deficiency anemias, unspecified or not due to blood loss	0.977962	0.0272487
433.3	Cerebral ischemia	0.977519	0.032659
817	Concussion	1.05139	0.0340456
562.2	Diverticulitis	1.03199	0.0355268
735.3	Hallux valgus (Bunion)	1.02378	0.0359744
722	Intervertebral disc disorders	1.0123	0.0367461
292.3	Memory loss	1.02664	0.0372016
287	Purpura and other hemorrhagic conditions	0.972505	0.0385266
281	Other deficiency anemia	0.965305	0.0387512
287.3	Thrombocytopenia	0.971914	0.0406295
443	Peripheral vascular disease	0.983364	0.0417439
280	Iron deficiency anemias	0.980271	0.0420368
735	Acquired foot deformities	1.01363	0.0424306
426.7	Abnormal electrocardiogram [ECG] [EKG]	0.975229	0.0444875
840	Sprains and strains	1.01388	0.0449164
443.9	Peripheral vascular disease, unspecified	0.983313	0.0477631
426.9	Cardiac pacemaker/device in situ	0.977153	0.0509848
381	Otitis media and Eustachian tube disorders	1.01859	0.051693
785	Abdominal pain	1.011	0.0519224
727.6	Rupture of tendon, nontraumatic	1.02509	0.0534953
721.2	Spondylosis with myelopathy	1.03368	0.0569734
290	Delirium dementia and amnestic and other cognitive disorders	1.03152	0.0575969
327.5	Parasomnia	1.03215	0.0596022
367.8	Hypermetropia	1.01276	0.0627227
456	Chronic venous insufficiency [CVI]	1.02033	0.0633277
783	Fever of unknown origin	1.0251	0.0685167
401.2	Hypertensive heart and/or renal disease	0.980444	0.0706968
327.32	Obstructive sleep apnea	1.01138	0.0717833
585.34	Chronic Kidney Disease, Stage IV	0.963051	0.0738996
740.1	Osteoarthritis; localized	1.01203	0.0742549
702.2	Seborrheic keratosis	0.987038	0.0744221
526	Diseases of the jaws	0.968887	0.0749421
380.4	Impacted cerumen	0.986121	0.0761933
804	Fracture of hand or wrist	1.02588	0.0806791
735.21	Hammer toe (acquired)	1.02002	0.0812242
365.11	Primary open angle glaucoma	0.981294	0.0818071
327.4	Insomnia	1.0118	0.0840358
596.5	Functional disorders of bladder	1.02402	0.0861394
698	Pruritus and related conditions	1.02362	0.0866899
796	Elevated prostate specific antigen [PSA]	0.987633	0.0910996
250.4	Abnormal glucose	0.988755	0.0945102
523.31	Acute periodontitis	0.985167	0.0978818
381.1	Otitis media	1.01821	0.0999351
721.1	Spondylosis without myelopathy	1.01197	0.100434
580	Nephritis; nephrosis; renal sclerosis	0.968343	0.101484
369.5	Conjunctivitis, infectious	1.02368	0.101693
278.11	Morbid obesity	1.01212	0.102489
550.4	Umbilical hernia	1.02242	0.103513
947	Urticaria	1.02926	0.10866
472	Chronic pharyngitis and nasopharyngitis	1.01695	0.11041
740.11	Osteoarthrosis, localized, primary	1.01942	0.111082
523.3	Periodontitis (acute or chronic)	0.987346	0.111188
318	Tobacco use disorder	1.00759	0.113215
454	Varicose veins	1.01742	0.119216
275	Disorders of mineral metabolism	1.01805	0.11954
571	Chronic liver disease and cirrhosis	1.01795	0.122045
295.3	Psychosis	1.01972	0.122717
367.9	Blindness and low vision	0.981713	0.127666
741.4	Joint effusions	1.02579	0.13236
949	Allergies, other	1.019	0.133078
740.2	Osteoarthrosis, generalized	1.02211	0.134125
208	Benign neoplasm of colon	1.00771	0.134817
789	Nausea and vomiting	1.01475	0.136297
562.1	Diverticulosis	1.01069	0.141384
261	Vitamin deficiency	0.990385	0.141411
362.6	Peripheral retinal degenerations	1.02535	0.142641
535	Gastritis and duodenitis	1.01481	0.142841
300.12	Agorophobia, social phobia, and panic disorder	0.9808	0.143549
333	Extrapyramidal disease and abnormal movement disorders	1.01671	0.143967
512.8	Cough	1.00981	0.149855
386	Vertiginous syndromes and other disorders of vestibular system	0.978547	0.15215
740	Osteoarthrosis	1.00634	0.152757
401.1	Essential hypertension	0.992688	0.157913
740.9	Osteoarthrosis NOS	1.00642	0.161675
269	Proteinuria	0.978612	0.162061
706	Diseases of sebaceous glands	0.990466	0.1642
352.2	Facial nerve disorders [CN7]	0.963226	0.164889
521	Diseases of hard tissues of teeth	0.992328	0.169673
185	Cancer of prostate	0.981373	0.170457
327.3	Sleep apnea	1.00674	0.172654
401	Hypertension	0.993012	0.177164
694	Dyschromia and Vitiligo	0.97743	0.177363
695	Erythematous conditions	1.01227	0.179672
38	Septicemia	1.0218	0.181256
362.9	Retinal edema	0.971459	0.190384
535.9	Gastritis and duodenitis, NOS	1.02031	0.190895
726.4	Calcaneal spur; Exostosis NOS	1.01836	0.190953
573.6	Nonspecific elevation of levels of transaminase or lactic acid dehydrogenase [LDH]	0.969243	0.191024
355.1	Chronic pain syndrome	1.01879	0.199263
368.2	Diplopia and disorders of binocular vision	0.975365	0.200571
701.1	Keratoderma, acquired	1.01499	0.201261
327.7	Sleep related movement disorders	1.0169	0.203804
526.4	Temporomandibular joint disorders	0.972162	0.204231
580.3	Nephritis and nephropathy without mention of glomerulonephritis	0.971996	0.205415
454.1	Varicose veins of lower extremity	1.01507	0.210242
573.7	Abnormal results of function study of liver	1.01098	0.211217
523	Gingival and periodontal diseases	0.99271	0.211362
496.21	Obstructive chronic bronchitis	0.982703	0.215046
289.4	Lymphadenitis	0.979598	0.217301
772.2	Spasm of muscle	1.01726	0.218878
277.5	Other disorders of lipoid metabolism	0.970783	0.21923
345	Epilepsy, recurrent seizures, convulsions	0.986569	0.223922
521.1	Dental caries	0.993218	0.228555
316	Substance addiction and disorders	1.00794	0.232087
197	Chemotherapy	0.9803	0.23575
577	Diseases of pancreas	1.01642	0.236111
585.32	End stage renal disease	0.973075	0.238421
703	Diseases of nail, NOS	1.01071	0.246022
251.1	Hypoglycemia	1.02218	0.246851
564	Functional digestive disorders	1.01399	0.250889
562	Diverticulosis and diverticulitis	1.00796	0.251526
302	Sexual and gender identity disorders	0.977362	0.252158
389.4	Tinnitus	0.991956	0.255564
611	Abnormal findings on mammogram or breast exam	0.983049	0.256359
425.1	Primary/intrinsic cardiomyopathies	0.985956	0.259575
742	Derangement of joint, non-traumatic	0.976398	0.260506
745	Pain in joint	1.00508	0.265377
214	Lipoma	0.986375	0.267712
521.2	Dental abrasion, erosion and attrition	0.978464	0.268172
714	Rheumatoid arthritis and other inflammatory polyarthropathies	0.984022	0.270465
531.4	Peptic ulcer, site unspecified	1.01413	0.271464
939	Atopic/contact dermatitis due to other or unspecified	1.00704	0.272304
530.14	Reflux esophagitis	1.0186	0.273216
611.3	Lump or mass in breast	0.981382	0.280361
525	Other diseases of the teeth and supporting structures	0.994233	0.28269
317	Alcohol-related disorders	1.00605	0.282744
250.22	Type 2 diabetes with renal manifestations	0.984491	0.284246
366	Cataract	0.994791	0.288573
292	Neurological disorders	1.00905	0.289584
425	Cardiomyopathy	0.987249	0.29028
495	Asthma	1.00844	0.291128
696.41	Psoriasis vulgaris	1.01236	0.294675
836	Traumatic arthropathy	1.01785	0.295419
706.2	Sebaceous cyst	0.990574	0.295902
564.1	Irritable Bowel Syndrome	1.01442	0.296309
526.41	Temporomandibular joint disorder, unspecified	0.97592	0.298477
571.5	Other chronic nonalcoholic liver disease	1.01274	0.298789
681	Superficial cellulitis and abscess	0.99362	0.302486
414	Other forms of chronic heart disease	0.987796	0.305095
512.2	Painful respiration	0.983157	0.30774
735.2	Acquired toe deformities	1.00856	0.309593
696.4	Psoriasis	1.01175	0.310141
70.9	Hepatitis NOS	1.02293	0.31034
681.5	Cellulitis and abscess of leg, except foot	0.985994	0.310511
427.3	Other specified cardiac dysrhythmias	0.991023	0.312886
871	Open wounds of extremities	0.987154	0.316882
368.4	Visual field defects	0.983956	0.320281
577.1	Acute pancreatitis	1.01638	0.322227
743.11	Osteoporosis NOS	1.01219	0.327175
70	Viral hepatitis	1.00804	0.328917
558	Noninfectious gastroenteritis	0.987774	0.329066
274	Gout and other crystal arthropathies	1.00715	0.329085
702	Degenerative skin conditions and other dermatoses	0.994393	0.329656
362.26	Macular puckering of retina	0.984938	0.329812
374	Other disorders of eyelids	1.01016	0.332083
327.71	Restless legs syndrome	1.01458	0.333262
619	Noninflammatory female genital disorders	1.02091	0.337634
681.1	Cellulitis and abscess of fingers/toes	0.985728	0.340471
696	Psoriasis and related disorders	1.0108	0.342321
351	Other peripheral nerve disorders	0.994661	0.342878
261.2	Vitamin B-complex deficiencies	0.990288	0.346902
507	Pleurisy; pleural effusion	0.98451	0.349924
550	Abdominal hernia	1.00583	0.35031
565.1	Anal and rectal polyp	0.976214	0.350862
720	Spinal stenosis	1.00773	0.351768
726.3	Bursitis	0.986954	0.352621
288	Diseases of white blood cells	1.0129	0.353319
550.2	Diaphragmatic hernia	1.00991	0.364275
381.11	Suppurative and unspecified otitis media	1.01206	0.364572
70.3	Viral hepatitis C	1.00774	0.366544
599.2	Retention of urine	0.988677	0.371936
599.4	Urinary incontinence	0.990426	0.376091
550.5	Ventral hernia	1.01469	0.380142
300.9	Posttraumatic stress disorder	1.00499	0.38267
295	Schizophrenia and other psychotic disorders	1.00851	0.383651
743.1	Osteoporosis	1.01058	0.384291
224	Benign neoplasm of eye	0.986872	0.385826
452.2	Deep vein thrombosis [DVT]	1.01355	0.385931
458	Hypotension	0.991171	0.391046
379.2	Disorders of vitreous body	0.991979	0.395482
365.1	Open-angle glaucoma	0.99405	0.398096
363	Chorioretinal inflammations, scars, and other disorders of choroid	0.984571	0.398444
296	Mood disorders	0.995383	0.403547
261.4	Vitamin D deficiency	0.993587	0.404314
274.1	Gout	1.00615	0.407039
292.1	Aphasia/speech disturbance	0.985419	0.409721
426.91	Cardiac pacemaker in situ	0.988767	0.413237
704	Diseases of hair and hair follicles	0.989912	0.413517
842	Other sprains and strains	0.983711	0.415735
459	Other disorders of circulatory system	0.988232	0.4172
601	Inflammatory diseases of prostate	0.991718	0.420034
724	Other and unspecified disorders of back	0.988114	0.422076
286.2	Encounter for long-term (current) use of anticoagulants	1.00551	0.422325
362.2	Degeneration of macula and posterior pole of retina	0.993161	0.422626
512.9	Other dypnea	0.993192	0.424095
496.2	Chronic bronchitis	0.990202	0.425126
427.7	Tachycardia NOS	1.01299	0.426418
593	Hematuria	0.993534	0.427352
835	Internal derangement of knee	1.00753	0.427567
427.9	Palpitations	0.990128	0.428227
362	Other retinal disorders	0.994836	0.429503
591	Urinary tract infection	1.00623	0.430485
761	Cervicalgia	1.00465	0.430564
479	Other upper respiratory disease	0.987571	0.432999
340	Migraine	1.00711	0.433
380.1	Otitis externa	0.988983	0.435133
766	Neuralgia, neuritis, and radiculitis NOS	1.01066	0.435931
352	Disorders of other cranial nerves	0.984212	0.43793
242	Thyrotoxicosis with or without goiter	1.01357	0.439678
596	Other disorders of bladder	1.00796	0.444011
386.2	Peripheral or central vertigo	0.986342	0.444311
741	Symptoms and disorders of the joints	1.00669	0.445001
41.1	Staphylococcus infections	1.01313	0.446927
452	Other venous embolism and thrombosis	1.00787	0.453738
454.11	Varicose veins of lower extremity, symptomtic	1.01238	0.456871
870	Open wounds of head; neck; and trunk	1.01032	0.46069
366.1	Nonsenile Cataract	0.986255	0.464374
727.1	Synovitis and tenosynovitis	0.991852	0.465605
841	Sprains and strains of back and neck	0.990535	0.46579
473.4	Voice disturbance	1.00961	0.468671
690.1	Seborrheic dermatitis	1.00698	0.474908
578.2	Blood in stool	0.993259	0.476629
427	Cardiac dysrhythmias	0.996294	0.477813
301.2	Antisocial/borderline personality disorder	0.987032	0.478566
714.1	Rheumatoid arthritis	0.989412	0.480415
367.2	Astigmatism	1.00419	0.482376
275.5	Disorders of calcium/phosphorus metabolism	1.01405	0.482406
459.9	Circulatory disease NEC	0.989591	0.492234
473	Diseases of the larynx and vocal cords	1.00822	0.492852
603	Other disorders of testis	0.988162	0.494644
830	Dislocation	0.992296	0.494825
250.2	Type 2 diabetes	0.996902	0.497644
250	Diabetes mellitus	0.996915	0.498566
690	Erythematosquamous dermatosis	1.00655	0.500572
687.1	Rash and other nonspecific skin eruption	1.00548	0.501719
788	Syncope and collapse	0.993682	0.503104
465	Acute upper respiratory infections of multiple or unspecified sites	0.995662	0.504341
798	Malaise and fatigue	1.00591	0.504358
522	Diseases of pulp and periapical tissues	1.00712	0.505024
612	Breast conditions, congenital or relating to hormones	0.986364	0.50563
365.2	Primary angle-closure glaucoma	0.985891	0.505872
365	Glaucoma	0.996137	0.505945
278	Overweight, obesity and other hyperalimentation	1.00286	0.506231
368	Visual disturbances	1.00488	0.51007
614.5	Inflammatory disease of cervix, vagina, and vulva	1.01388	0.510902
840.2	Rotator cuff (capsule) sprain	1.00806	0.512108
350	Abnormal movement	0.99535	0.514052
296.2	Depression	0.99606	0.516876
531	Peptic ulcer (excl. esophageal)	1.00697	0.517591
90	Sexually transmitted infections (not HIV or hepatitis)	1.01351	0.520741
371.3	Inflammation of eyelids	1.00556	0.527423
627.2	Symptomatic menopause	1.01256	0.527635
199	Neoplasm of uncertain behavior	0.991237	0.530656
356	Hereditary and idiopathic peripheral neuropathy	0.994911	0.532521
524	Dentofacial anomalies, including malocclusion	0.988831	0.540253
743	Osteoporosis, osteopenia and pathological fracture	1.00523	0.541172
706.1	Acne	1.0105	0.544474
532	Dysphagia	1.00503	0.544763
585	Renal failure	0.996089	0.549714
579.8	Nonspecific abnormal findings in stool contents	0.989544	0.552398
476	Allergic rhinitis	1.00332	0.554987
477	Epistaxis or throat hemorrhage	0.989622	0.555516
464	Acute sinusitis	1.00607	0.558429
801.1	Fracture of foot	1.00977	0.564989
523.1	Gingivitis	0.993548	0.565216
250.41	Impaired fasting glucose	0.995102	0.566594
523.32	Chronic periodontitis	0.993133	0.569099
458.9	Hypotension NOS	0.992259	0.571994
303.4	Somatoform disorder	0.991036	0.573593
303	Psychogenic and somatoform disorders	0.991544	0.578132
689	Disorder of skin and subcutaneous tissue NOS	1.00461	0.578762
350.2	Abnormality of gait	0.995333	0.578939
285.2	Anemia of chronic disease	1.00881	0.580819
276.5	Hypovolemia	1.00702	0.58107
285	Other anemias	0.996655	0.581753
278.1	Obesity	1.00242	0.582563
250.23	Type 2 diabetes with ophthalmic manifestations	1.00532	0.583101
522.1	Pulpitis and necrosis of tooth pulp	1.00767	0.5849
736	Other acquired deformities of limbs	0.991883	0.585904
274.11	Gouty arthropathy	0.990885	0.586777
293.1	Swelling, mass, or lump in head and neck [Space-occupying lesion, intracranial NOS]	0.990885	0.58879
296.22	Major depressive disorder	0.996688	0.590012
751.2	Congenital anomalies of urinary system	0.989819	0.591972
704.8	Other specified diseases of hair and hair follicles	0.992785	0.59445
361	Retinal detachments and defects	1.00759	0.597127
54	Herpes simplex	0.991966	0.599927
189.11	Malignant neoplasm of kidney, except pelvis	0.988983	0.602884
600	Hyperplasia of prostate	0.997155	0.604064
427.5	Arrhythmia (cardiac) NOS	0.995036	0.606461
710.1	Osteomyelitis	1.00889	0.607247
244.4	Hypothyroidism NOS	1.00363	0.608065
578	Gastrointestinal hemorrhage	0.99658	0.609533
720.1	Spinal stenosis of lumbar region	1.00533	0.613676
528	Diseases of the oral soft tissues, excluding lesions specific for gingiva and tongue	1.00705	0.61412
189	Cancer of urinary organs (incl. kidney and bladder)	0.993374	0.616312
627	Menopausal and postmenopausal disorders	1.00914	0.619927
565	Anal and rectal conditions	0.993572	0.619951
710	Osteomyelitis, periostitis, and other infections involving bone	1.00839	0.620007
803.2	Fracture of radius and ulna	1.00949	0.620105
345.3	Convulsions	0.99428	0.623353
290.3	Other persistent mental disorders due to conditions classified elsewhere	0.994982	0.624259
364.1	Corneal opacity	0.990115	0.624758
706.8	Other specified diseases of sebaceous glands	0.993797	0.625395
300	Anxiety disorders	1.00233	0.629055
244	Hypothyroidism	1.00333	0.634213
276.12	Hyposmolality and/or hyponatremia	0.992175	0.635707
112	Candidiasis	1.00858	0.639227
78	Viral warts & HPV	1.00515	0.63927
743.9	Osteopenia or other disorder of bone and cartilage	1.00502	0.64481
296.1	Bipolar	1.00428	0.645599
681.7	Cellulitis and abscess of trunk	1.00854	0.650889
509	Respiratory failure, insufficiency, arrest	0.993623	0.654079
338	Pain NEC	0.995803	0.654519
525.1	Loss of teeth or edentulism	0.996984	0.655092
79	Viral infection	1.00975	0.656064
389.1	Sensorineural hearing loss	0.997718	0.659735
386.9	Dizziness and giddiness (Light-headedness and vertigo)	0.996977	0.660577
427.2	Atrial fibrillation and flutter	0.99668	0.66122
593.1	Gross hematuria	1.0071	0.662082
433.8	Late effects of cerebrovascular disease	0.993607	0.662861
770	Myalgia and myositis unspecified	0.996091	0.666133
378	Strabismus and other disorders of binocular eye movements	0.993893	0.670919
301	Personality disorders	0.99525	0.670941
726	Peripheral enthesopathies and allied syndromes	1.00226	0.671165
427.21	Atrial fibrillation	0.996804	0.679588
764	Sciatica	1.0049	0.679985
819	Skull and face fracture and other intercranial injury	0.994415	0.680508
803	Fracture of upper limb	1.00577	0.68127
687.4	Disturbance of skin sensation	0.996513	0.681376
379	Other disorders of eye	1.00318	0.683939
366.2	Senile cataract	0.997894	0.686405
801	Fracture of ankle and foot	1.00491	0.688408
317.1	Alcoholism	1.00259	0.689329
605	Erectile dysfunction [ED]	1.00211	0.694647
599	Other symptoms/disorders or the urinary system	0.997572	0.695063
306	Other mental disorder	1.0035	0.696419
514	Abnormal findings examination of lungs	0.995833	0.699498
763	Thoracic or lumbosacral neuritis or radiculitis, unspecified	1.00326	0.700181
601.3	Orchitis and epididymitis	0.993067	0.704402
304	Adjustment reaction	1.00262	0.712352
790.6	Other abnormal blood chemistry	1.0036	0.713428
585.3	Chronic renal failure [CKD]	0.997282	0.715037
751.21	Cystic kidney disease	0.992931	0.718924
367.1	Myopia	1.00248	0.719139
475	Chronic sinusitis	0.997266	0.722239
603.1	Hydrocele	0.993148	0.72366
578.8	Hemorrhage of rectum and anus	1.00395	0.724948
110.12	Althete's foot	1.004	0.725699
574	Cholelithiasis and cholecystitis	1.00381	0.729146
792	Abnormal Papanicolaou smear of cervix and cervical HPV	1.00802	0.730186
53	Herpes zoster	1.00455	0.73345
536	Disorders of function of stomach	1.00403	0.742954
250.7	Diabetic retinopathy	1.00294	0.745411
371	Inflammation of the eye	1.00246	0.745498
512.7	Shortness of breath	0.997761	0.745593
519	Other diseases of respiratory system, not elsewhere classified	0.995299	0.748626
276	Disorders of fluid, electrolyte, and acid-base balance	0.997825	0.748656
241.1	Nontoxic uninodular goiter	1.00495	0.74894
586	Other disorders of the kidney and ureters	0.996887	0.750746
571.51	Cirrhosis of liver without mention of alcohol	1.00495	0.756574
41.8	H. pylori	1.00692	0.756753
722.1	Displacement of intervertebral disc	1.00348	0.757756
214.1	Lipoma of skin and subcutaneous tissue	1.00539	0.762874
371.21	Allergic conjunctivitis	0.994184	0.765096
578.9	Hemorrhage of gastrointestinal tract	0.995787	0.766547
367	Disorders of refraction and accommodation; blindness and low vision	1.00133	0.767496
751	Genitourinary congenital anomalies	0.995084	0.769375
362.21	Macular degeneration, dry	1.00365	0.769819
312	Conduct disorders	0.994367	0.771383
250.6	Polyneuropathy in diabetes	0.996919	0.772257
250.24	Type 2 diabetes with neurological manifestations	0.997675	0.773623
769	Nonallopathic lesions NEC	0.995531	0.774249
313	Pervasive developmental disorders	1.00457	0.774688
189.1	Cancer of kidney and renal pelvis	0.994229	0.776235
362.4	Retinal vascular changes and abnomalities	1.0043	0.780376
536.8	Dyspepsia and other specified disorders of function of stomach	0.996121	0.783312
370	Keratitis	0.994546	0.784207
512	Other symptoms of respiratory system	0.998699	0.784338
41	Bacterial infection NOS	0.997119	0.784826
800	Fracture of lower limb	1.00388	0.785116
707.2	Chronic ulcer of leg or foot	1.00324	0.786968
613	Other nonmalignant breast conditions	1.00551	0.788517
350.1	Abnormal involuntary movements	0.996468	0.788545
297	Suicidal ideation or attempt	0.996687	0.788564
300.4	Dysthymic disorder	1.00218	0.788986
601.1	Prostatitis	0.996485	0.789291
276.14	Hypopotassemia	1.00294	0.791891
608	Other disorders of male genital organs	0.995734	0.793744
585.33	Chronic Kidney Disease, Stage III	1.00272	0.79627
455	Hemorrhoids	1.00167	0.79944
216	Benign neoplasm of skin	0.997708	0.803263
510	Other diseases of lung	0.997119	0.803979
295.1	Schizophrenia	1.00285	0.811245
371.2	Conjunctivitis, noninfectious	1.00437	0.812993
297.1	Suicidal ideation	0.996841	0.819781
362.3	Other nondiabetic retinopathy	1.00325	0.819883
715	Other inflammatory spondylopathies	1.00441	0.820398
291	Other specified nonpsychotic and/or transient mental disorders	0.996033	0.820502
772.3	Muscle weakness	0.997396	0.822622
433.2	Occlusion of cerebral arteries	0.996764	0.829059
524.3	Anomalies of tooth position/malocclusion	0.995064	0.829273
372	Disorders of conjunctiva	1.00325	0.830856
241	Nontoxic nodular goiter	1.00278	0.840185
433.21	Cerebral artery occlusion, with cerebral infarction	0.996926	0.841832
495.2	Asthma with exacerbation	0.994966	0.842076
574.3	Cholecystitis without cholelithiasis	0.995773	0.84272
368.9	Subjective visual disturbances	0.997027	0.845238
374.3	Ptosis of eyelid	1.0031	0.846669
300.1	Anxiety disorder	0.998866	0.84748
626	Disorders of menstruation and other abnormal bleeding from female genital tract	0.996162	0.849084
561	Symptoms involving digestive system	1.00374	0.853826
574.1	Cholelithiasis	1.0022	0.855126
809	Fracture of unspecified bones	0.997323	0.859459
727.2	Bursitis disorders	0.997169	0.86078
250.1	Type 1 diabetes	0.998261	0.872967
550.1	Inguinal hernia	1.00147	0.873834
727	Other disorders of synovium, tendon, and bursa	0.99888	0.875347
415	Pulmonary heart disease	0.997984	0.876676
710.19	Unspecified osteomyelitis	1.00309	0.878278
599.9	Other abnormality of urination	0.997878	0.883365
707	Chronic ulcer of skin	1.00153	0.883607
375.1	Dry eyes	1.00105	0.88397
594.3	Calculus of ureter	0.997341	0.884012
317.11	Alcoholic liver damage	1.00261	0.884881
703.1	Ingrowing nail	0.998548	0.887067
782.3	Edema	0.998984	0.887529
513	Respiratory abnormalities	1.00207	0.887911
599.5	Frequency of urination and polyuria	0.998711	0.888887
585.1	Acute renal failure	0.998537	0.889224
250.3	Insulin pump user	0.998274	0.891822
741.3	Difficulty in walking	1.00184	0.899333
312.3	Impulse control disorder	0.997399	0.899579
300.11	Generalized anxiety disorder	0.998706	0.902071
614	Inflammatory diseases of female pelvic organs	1.0025	0.903432
291.4	Specific nonpsychotic mental disorders due to brain damage	1.00283	0.907304
276.13	Hyperpotassemia	0.998387	0.90876
575	Other biliary tract disease	1.00223	0.909945
276.1	Electrolyte imbalance	1.00084	0.913829
728.7	Fasciitis	1.00096	0.913935
364	Corneal opacity and other disorders of cornea	1.00162	0.918664
594	Urinary calculus	0.999199	0.924628
8	Intestinal infection	0.998103	0.926517
695.7	Prurigo and Lichen	1.00144	0.932374
701	Other hypertrophic and atrophic conditions of skin	1.00064	0.934876
760	Back pain	0.999655	0.936797
382	Otalgia	1.00143	0.936834
765	Cervical radiculitis	1.00074	0.944319
496	Chronic airway obstruction	1.00066	0.946515
377	Disorders of optic nerve and visual pathways	0.998894	0.949254
594.1	Calculus of kidney	1.00057	0.950224
483	Acute bronchitis and bronchiolitis	0.999551	0.959859
726.1	Enthesopathy	1.00039	0.959903
626.1	Irregular menstrual cycle/bleeding	1.00087	0.967816
599.3	Dysuria	0.99936	0.971278
389	Hearing loss	0.999877	0.978272
286	Coagulation defects	0.999679	0.981415
593.2	Microscopic hematuria	1.00003	0.998609

## Sheet: Table 4 Statin Adjustment
Phenotype	Population	OR	95% CI	P Value
CAD	White	0.93	0.91 - 0.94	0.008
PAD	White	0.98	0.97 - 1.00	0.72
Stroke	White	1.02	1.00 - 1.04	0.66
AAA	White	0.79	0.76 - 0.82	0.002
Dementia	White	1.27	1.23 - 1.32	0.006
CAD	Black	0.86	0.84 - 0.89	0.23
PAD	Black	1.13	1.09 - 1.17	0.43
Stroke	Black	0.93	0.90 - 0.97	0.65
AAA	Black	0.7	0.62 - 0.79	0.51
Dementia	Black	1.23	1.14 - 1.34	0.56
CAD	Hispanic	0.86	0.82 - 0.90	0.22
PAD	Hispanic	1.32	1.24 - 1.39	0.08
Stroke	Hispanic	0.88	0.83 - 0.94	0.48
AAA	Hispanic	1.16	1.00 - 1.35	0.72
Dementia	Hispanic	0.77	0.67 - 0.89	0.5
CAD	IVWMA	0.91	0.90 - 0.92	0.001
PAD	IVWMA	1.02	1.00 - 1.04	0.62
Stroke	IVWMA	1	0.98 - 1.02	0.99
AAA	IVWMA	0.78	0.75 - 0.80	0.003
Dementia	IVWMA	1.25	1.21 - 1.29	0.01
